# Supplementary material for: A prospective study of comparing waist circumference and BMI as predictors for the kidney damage progression
Source: PLoS One. 2025 Apr 29;20(4):e0321012. doi: 10.1371/journal.pone.0321012 (PMC12040278; doi:10.1371/journal.pone.0321012)
Supplement: S1 Data — (CSV) [file pone.0321012.s002.csv]

SUBJID	EXAM_YR	AGE	SEX	HEIGHT	WSTCIR	BMI	SYSBP	DIABP	CHOL	TRIG	HDL	LDL	GLUC	HBA1C	RX_HP	RX_DM	RX_CHO	SULM_TOBACCO	EXERCISE	EATLATE	SNACK	SUDOSFRQ_ALCOHOL	EGFR	PROTEINURIA	SNACKNEW	EGFR_2017	PROTEINURIA_2017	EGFR_EVENT_2017	EGFR_2018	PROTEINURIA_2018	EGFR_EVENT_2018	EGFR_2019	PROTEINURIA_2019	EGFR_EVENT_2019	EGFR_2020	EGFR_EVENT_2020	PROTEINURIA_2020	EGFR_2021	EGFR_EVENT_2021	PROTEINURIA_2021	EGFR_2022	EGFR_EVENT_2022	PROTEINURIA_2022	CKD	TIME	AGE_GP	BMICAT	BMICAT_SEX	WC_GP_JASSO
10000001	2018	50	1	173.3	89	25.7	122	85	196	155	52	127	90	5.3	2	2	2	1	2	2	NA	2	68	0	3	NA	0	NA	68	0	0	62	0	0	60	0	0	NA	NA	NA	61	0	0	0	1464	2	2	2	1
10000003	2016	39	2	170.4	87	23.7	115	78	175	73	52	105	87	5.3	2	2	2	2	2	1	1	3	69.64198234	0	NA	72.33996883	0	0	72	0	0	65	0	0	59	1	0	64	0	0	55	1	0	1	1496	1	1	1	2
10000004	2017	58	1	166.2	85.8	26.7	125	82	161	138	54	75	100	6	2	2	1	2	2	2	2	1	68.71716415	0	NA	68.71716415	0	0	62	0	0	66	0	0	61	0	0	63	0	0	62	0	0	0	1857	2	2	2	1
10000005	2016	51	2	156.8	86	24.2	100	70	231	129	39	172	101	5.5	2	2	2	1	2	1	2	2	76.894445	0	NA	73.4939825	0	0	66	0	0	67	0	0	67	0	0	71	0	0	72	0	0	0	2227	2	1	1	2
10000006	2017	57	2	152.6	67.6	17.6	157	97	219	108	78	120	92	NA	2	2	2	2	2	1	2	2	61.54504061	0	NA	61.54504061	0	0	60	0	0	63	0	0	61	0	0	62	0	0	57	1	0	1	1698	2	1	1	2
10000009	2017	52	2	157.6	82.4	24	127	84	262	94	67	173	92	5.4	2	2	2	2	2	1	2	2	76.46710487	0	NA	76.46710487	0	0	NA	NA	NA	78	0	0	77	0	0	79	0	0	NA	NA	NA	0	1566	2	1	1	2
10000019	2017	44	1	169	80	22.8	130	83	177	136	40	116	107	NA	2	2	2	2	2	2	2	1	85.9368274	0	NA	85.9368274	0	0	82	0	0	NA	NA	NA	NA	NA	NA	NA	NA	NA	NA	NA	NA	0	383	2	1	1	2
10000026	2016	55	1	171.8	88.6	23.8	121	93	191	78	47	136	119	6.2	2	2	2	1	2	2	2	2	70.64047237	0	NA	NA	NA	NA	75	0	0	NA	NA	NA	NA	NA	NA	NA	NA	NA	NA	NA	NA	0	815	2	1	2	1
10000028	2016	29	1	185.7	97	27.2	103	64	183	155	52	108	94	5.5	2	2	2	2	2	2	2	2	84.88470842	0	NA	86.20384238	0	0	89	0	0	81	0	0	86	0	0	82	0	0	85	0	0	0	2246	1	2	2	1
10000030	2017	33	1	172.5	105	31.3	123	86	256	123	51	202	89	5.8	2	2	2	2	2	1	2	3	74.36755447	0	NA	74.36755447	0	0	84	0	0	NA	0	NA	66	0	0	68	0	1	72	0	0	1	1485	1	2	2	1
10000031	2016	43	1	170.9	89.6	26.5	131	89	237	257	43	136	110	NA	2	2	2	1	2	1	2	2	77.74186903	0	NA	NA	NA	NA	NA	NA	NA	NA	NA	NA	76	0	0	82	0	0	82	0	0	0	2160	2	2	2	1
10000033	2016	44	2	165.8	82.4	21.5	125	83	233	72	94	120	92	NA	2	2	2	2	2	2	2	3	80.22259183	0	NA	NA	NA	NA	NA	NA	NA	NA	NA	NA	76	0	0	67	0	0	84	0	0	0	2160	2	1	1	2
10000037	2016	48	2	159.6	76	19.5	98	56	167	50	68	84	94	5.1	2	2	2	2	1	2	2	3	74.36162432	0	NA	69.31426742	0	0	79	0	0	73	0	0	74	0	0	73	0	0	NA	NA	NA	0	1891	2	1	1	2
10000040	2017	64	1	171	89	25.3	169	110	196	159	41	137	120	6.2	1	2	2	2	2	2	2	3	81.75015335	0	NA	81.75015335	0	0	80	0	0	NA	NA	NA	NA	NA	NA	NA	NA	NA	NA	NA	NA	0	389	2	2	2	1
10000041	2017	31	1	177.7	83	21.3	122	69	206	105	54	138	93	5.5	2	2	2	1	2	2	2	2	83.27542934	0	NA	83.27542934	0	0	89	0	0	86	0	0	80	0	0	80	0	0	83	0	0	0	1835	1	1	1	2
10000042	2016	51	1	170.2	90.2	26.2	120	79	186	145	41	123	116	5.6	2	2	2	2	2	1	2	2	66.3895103	0	NA	67.5753688	0	0	67	0	0	62	0	0	65	0	0	NA	NA	NA	68	0	0	0	2236	2	2	2	1
10000043	2016	55	1	164.6	87	27.4	154	108	208	140	60	129	102	NA	1	2	2	2	1	2	2	2	64.22630082	0	NA	72.06600716	0	0	76	0	0	70	0	0	NA	NA	NA	74	0	0	NA	NA	NA	0	1864	2	2	2	1
10000045	2017	45	2	164.5	97.6	30.8	102	62	206	64	76	113	102	5.4	2	2	2	2	2	2	2	1	74.5157956	0	NA	74.5157956	0	0	NA	NA	NA	75	0	0	70	0	0	75	0	0	NA	NA	NA	0	1515	2	2	2	1
10000048	2016	47	1	170.4	70.4	20.8	132	87	217	74	55	148	105	NA	2	2	2	1	2	1	2	2	80.91462655	0	NA	75.32587568	0	0	76	0	0	79	0	0	NA	NA	NA	NA	NA	NA	NA	NA	NA	0	1091	2	1	1	2
10000049	2016	48	1	184.3	93.2	22.2	119	79	210	211	38	143	109	NA	2	2	2	1	2	1	2	2	80.42718792	0	NA	NA	NA	NA	81	0	0	NA	NA	NA	NA	NA	NA	NA	NA	NA	NA	NA	NA	0	775	2	1	1	1
10000052	2016	68	1	161.5	86	24.6	151	106	146	30	81	56	112	NA	1	2	2	2	2	1	2	1	63.31225598	0	NA	58.8370262	0	1	61	0	0	NA	NA	NA	NA	NA	NA	NA	NA	NA	NA	NA	NA	1	365	3	1	2	1
10000054	2016	64	1	179	101.4	28	130	70	214	80	61	130	144	6.5	1	2	2	1	1	2	2	1	80.55844142	0	NA	83.86366645	0	0	87	0	0	80	0	0	78	0	0	NA	NA	NA	NA	NA	NA	0	1472	2	2	2	1
10000055	2016	36	1	165.8	82	23.6	132	88	235	116	50	169	115	5.4	2	2	2	2	2	1	2	3	75.99045224	0	NA	NA	NA	NA	NA	NA	NA	NA	NA	NA	NA	NA	NA	73	0	0	86	0	0	0	2230	1	1	2	2
10000058	2016	64	1	176.5	80	22.4	121	87	255	86	52	178	94	NA	2	2	2	2	1	2	2	3	63.66602445	0	NA	57.91192666	0	1	NA	NA	NA	NA	NA	NA	NA	NA	NA	NA	NA	NA	NA	NA	NA	1	393	2	1	1	2
10000059	2016	62	2	161.7	74	19.2	112	71	151	37	62	78	85	NA	2	2	2	2	1	2	2	3	70.25909336	0	NA	67.6565108	0	0	72	0	0	72	0	0	63	0	0	65	0	0	71	0	0	0	2219	2	1	1	2
10000060	2016	62	1	152.6	85	28.6	200	136	252	93	104	125	91	NA	2	2	2	2	2	2	1	2	87.66940504	0	NA	88.65231623	0	0	NA	NA	NA	72	0	0	70	0	0	NA	NA	NA	NA	NA	NA	0	1512	2	2	2	1
10000062	2016	41	1	179.5	92.2	25.3	125	75	232	192	34	167	91	NA	2	2	2	1	2	1	2	3	71.5040912	0	NA	68.61213071	0	0	65	0	0	67	0	0	75	0	0	69	0	0	66	0	0	0	2219	2	2	2	1
10000065	2016	48	1	180.2	99.4	31.6	159	102	268	315	44	151	114	6	2	2	2	2	2	1	2	2	69.14569546	0	NA	71.24824146	0	0	68	0	0	61	0	0	60	0	0	NA	NA	0	59	1	0	1	2209	2	2	2	1
10000066	2016	37	1	169.3	85.6	26.8	124	70	177	91	52	114	102	5.5	2	2	2	2	2	2	2	3	68.0769754	0	NA	NA	NA	NA	66	0	0	61	0	0	63	0	1	67	0	0	54	1	0	1	1470	1	2	2	1
10000073	2017	65	1	175	97.6	25	128	76	181	274	45	89	102	5.7	1	2	1	2	2	1	2	1	69.04850675	0	NA	69.04850675	0	0	66	0	0	66	0	0	64	0	0	71	0	0	71	0	0	0	1833	3	2	2	1
10000074	2017	48	1	162.5	92.6	26.6	146	95	216	102	57	146	106	5.6	2	2	2	2	2	1	2	2	77.29011542	0	NA	77.29011542	0	0	82	0	0	69	0	0	74	0	0	78	0	0	70	0	0	0	1650	2	2	2	1
10000075	2016	25	1	174.9	81	21.6	128	58	175	46	51	115	90	5.2	2	2	2	2	2	1	2	3	94.43250588	0	NA	99.94311556	0	0	NA	NA	NA	91	0	0	89	0	0	NA	NA	NA	NA	NA	NA	0	1461	1	1	1	2
10000076	2016	24	1	177	86	23.1	144	67	172	56	52	105	90	5	2	2	2	2	2	2	2	2	111.6244553	0	NA	110.324304	0	0	106	0	0	108	0	0	98	0	0	97	0	0	87	0	0	0	2262	1	1	2	1
10000077	2016	23	1	167.7	74	19.9	125	68	181	142	76	74	85	5.2	2	2	2	2	2	1	2	2	106.5064161	0	NA	93.08866431	0	0	98	0	0	100	0	0	87	0	0	NA	NA	NA	94	0	0	0	2195	1	1	1	2
10000078	2017	23	1	168.9	86	26.7	110	54	134	95	39	82	90	5.5	2	2	2	2	2	2	2	2	88.52063806	0	NA	88.52063806	0	0	87	0	0	NA	NA	NA	82	0	0	75	0	0	87	0	0	0	2044	1	2	2	1
10000079	2016	23	1	180.1	80.8	22.7	96	57	141	81	45	86	92	5.4	2	2	2	2	1	1	2	2	106.5064161	0	NA	102.0896707	0	0	97	0	0	96	0	0	NA	NA	NA	NA	NA	NA	NA	NA	NA	0	1098	1	1	1	2
10000081	2016	22	2	162.8	63	18.1	116	68	174	33	66	100	86	5.3	2	2	2	2	2	2	2	3	88.60739192	0	NA	86.11781923	0	0	77	1	0	71	0	0	78	0	0	NA	NA	NA	NA	NA	NA	1	735	1	1	1	2
10000084	2016	68	2	144.2	79	24.6	110	60	259	114	83	149	119	6.1	2	2	2	2	1	2	2	3	70.80069963	0	NA	67.0062655	0	0	70	0	0	NA	NA	NA	62	0	0	NA	NA	NA	64	0	0	0	1898	3	1	1	2
10000088	2016	50	2	158.3	73.2	20.4	116	68	187	48	76	94	96	5.3	2	2	2	2	2	2	2	3	80.11077581	0	NA	79.65676928	0	0	87	0	0	83	0	0	NA	NA	NA	82	0	0	75	0	0	0	2192	2	1	1	2
10000089	2017	71	2	153.3	72	21	125	66	NA	45	69	87	NA	7.6	2	1	2	2	NA	2	2	3	84.48453555	0	NA	84.48453555	0	0	NA	NA	NA	NA	NA	NA	NA	NA	NA	85	0	0	NA	NA	NA	0	1433	3	1	1	2
10000097	2016	60	1	157.3	84	23.8	150	80	167	86	50	100	136	7.1	1	2	2	2	2	1	2	1	89.90242694	0	NA	88.0794941	0	0	88	0	0	81	0	0	91	0	0	92	0	0	85	0	0	0	2176	2	1	2	2
10000110	2016	42	1	164.8	80.5	22.5	124	90	162	86	55	90	126	6.3	2	2	1	2	2	2	2	2	78.26865629	0	NA	78.74300393	0	0	75	0	0	78	0	0	81	0	0	77	0	0	76	0	0	0	2197	2	1	1	2
10000116	2016	64	1	169.4	76	19.6	157	79	306	83	71	213	100	NA	1	2	1	2	2	1	2	1	75.06675312	0	NA	67.33355636	1	0	78	0	0	72	0	0	68	0	0	72	0	0	74	0	0	1	365	2	1	1	2
10000118	2016	42	2	158.7	75.2	20.6	102	74	220	175	44	154	99	5.3	2	2	2	1	2	2	2	3	88.9986455	0	NA	93.68799381	0	0	86	0	0	NA	NA	NA	82	0	0	82	0	0	77	0	0	0	2171	2	1	1	2
10000120	2016	48	2	166.1	88	23.8	115	85	207	74	85	100	97	5.4	1	2	1	2	1	2	2	1	81.05486629	0	NA	76.45378692	0	0	77	0	0	73	0	0	75	0	0	75	0	0	71	0	0	0	2206	2	1	1	2
10000122	2016	60	2	152.1	82	22.8	118	70	151	97	61	72	112	5.7	1	2	2	2	1	2	2	3	61.54280095	0	NA	69.41853437	0	0	NA	NA	NA	NA	NA	NA	NA	NA	NA	NA	NA	NA	61	0	0	0	2199	2	1	1	2
10000132	2016	38	1	169.9	83	23.1	110	63	231	84	61	155	99	NA	2	2	2	1	1	2	2	2	70.61152002	0	NA	78.94636267	0	0	77	0	0	76	0	0	88	0	0	82	0	0	75	0	0	0	2218	1	1	2	2
10000134	2016	48	1	171.6	81	20.2	114	65	222	220	44	137	96	NA	2	2	2	1	2	2	2	2	95.84833864	0	NA	NA	NA	NA	89	0	0	NA	NA	NA	81	0	0	80	0	0	88	0	0	0	2336	2	1	1	2
10000139	2016	44	1	178.3	83.2	21.9	113	75	229	111	61	145	112	NA	2	2	2	1	2	2	2	3	70.06948733	0	NA	77.72226237	1	0	73	0	0	70	0	0	66	0	0	63	0	0	76	0	0	1	365	2	1	1	2
10000141	2016	40	1	168.6	97.5	29.3	146	101	198	514	68	66	97	NA	2	2	2	1	2	1	2	2	80.39447578	0	NA	83.02720315	0	0	NA	NA	NA	NA	NA	NA	NA	NA	NA	NA	NA	NA	NA	NA	NA	0	334	2	2	2	1
10000144	2016	44	2	158.5	71	20.4	122	64	166	93	56	94	92	NA	2	2	2	2	2	2	2	1	71.48879791	0	NA	NA	NA	NA	NA	NA	NA	NA	NA	NA	72	0	0	67	0	0	77	0	0	0	2067	2	1	1	2
10000146	2018	58	2	148.7	76.2	20.6	134	70	201	65	86	97	87	NA	2	2	2	2	2	2	NA	3	102	0	1	NA	NA	NA	102	0	0	NA	NA	NA	91	0	0	88	0	0	NA	NA	NA	0	1105	2	1	1	2
10000147	2016	44	1	179.4	87	24.2	114	70	170	133	47	100	103	5.4	2	2	2	1	2	2	2	3	106.7013515	0	NA	94.63528731	0	0	NA	NA	NA	NA	NA	NA	NA	NA	NA	82	0	0	76	0	0	0	2228	2	1	2	1
10000149	2016	62	1	174.1	93.6	26.3	136	92	224	55	87	115	100	5.5	1	2	2	2	1	1	2	1	62.05554385	0	NA	63.21048468	0	0	62	0	0	NA	NA	NA	58	1	0	NA	NA	NA	NA	NA	NA	1	1497	2	2	2	1
10000150	2016	41	1	165.6	94.2	26.9	104	60	198	190	40	122	109	6	2	2	2	2	2	1	2	2	81.93346656	0	NA	75.38700959	0	0	74	0	0	71	0	0	74	0	0	NA	NA	NA	72	0	0	0	2191	2	2	2	1
10000154	2016	46	2	154.4	82.8	27.8	152	92	187	69	73	94	106	NA	2	2	2	2	2	2	2	3	75.27549242	0	NA	76.07235673	0	0	NA	NA	NA	74	0	0	NA	NA	NA	NA	NA	NA	NA	NA	NA	0	1111	2	2	2	2
10000155	2016	37	2	151.7	77	19	112	64	161	50	65	86	85	NA	2	2	2	2	2	2	2	3	76.32580057	0	NA	65.31970854	0	0	76	0	0	NA	NA	NA	NA	NA	NA	NA	NA	NA	NA	NA	NA	0	749	1	1	1	2
10000157	2016	37	1	171.8	112.8	35.6	122	86	246	128	41	196	83	NA	2	2	2	1	2	2	2	3	71.15403906	0	NA	69.052425	0	0	NA	NA	NA	NA	NA	NA	NA	NA	NA	NA	NA	NA	NA	NA	NA	0	303	1	2	2	1
10000162	2016	41	1	173.2	84.2	22.3	122	80	189	95	46	127	95	NA	2	2	2	1	2	1	2	1	83.02720315	0	NA	88.3300203	0	0	88	0	0	78	0	0	84	0	0	75	0	0	77	0	0	0	2199	2	1	1	2
10000163	2017	56	1	178	100	29.2	131	85	132	118	38	78	181	8.3	2	1	1	1	2	2	2	2	82.50147179	0	NA	82.50147179	0	0	79	0	0	73	0	0	65	0	0	68	0	0	67	0	0	0	1801	2	2	2	1
10000165	2016	62	1	161.3	85.6	27.1	112	88	167	64	43	110	100	5.4	2	2	2	2	2	1	2	3	60.67139606	0	NA	61.07489302	0	0	59	0	1	NA	NA	NA	56	1	0	NA	NA	NA	58	1	0	1	819	2	2	2	1
10000170	2016	49	2	157.3	91	27.5	110	70	188	107	41	128	98	5.5	1	2	2	1	2	2	2	2	85.14706223	0	NA	81.57260078	0	0	86	0	0	78	0	0	76	0	0	78	0	0	89	0	0	0	2206	2	2	2	1
10000172	2016	61	2	154.2	75	22.3	108	60	260	55	84	149	103	5.6	2	2	2	2	2	2	2	3	66.12346455	0	NA	67.96791057	0	0	76	0	0	70	0	0	66	0	0	62	0	0	60	0	0	0	2231	2	1	1	2
10000173	2016	63	2	153.4	78	22.1	118	60	182	113	57	107	100	6	2	2	1	2	2	2	2	3	80.74364272	0	NA	72.0433592	0	0	76	0	0	75	0	0	75	0	0	NA	NA	NA	82	0	0	0	1874	2	1	1	2
10000174	2016	46	1	175.3	78	22.2	95	67	165	81	59	88	87	NA	2	2	2	2	1	2	2	2	72.55192282	0	NA	65.6913698	0	0	69	0	0	69	0	0	70	0	0	70	0	0	77	0	0	0	2207	2	1	1	2
10000175	2016	36	2	155.3	62.2	17.9	107	61	276	73	75	176	86	NA	2	2	2	2	1	2	1	2	71.26033329	0	NA	69.67151453	0	0	76	0	0	NA	NA	NA	NA	NA	NA	NA	NA	NA	NA	NA	NA	0	757	1	1	1	2
10000178	2016	60	2	160.2	77	20	134	70	186	47	69	100	106	5.9	2	2	2	2	2	2	1	3	72.13663305	0	NA	70.58774263	0	0	81	0	0	68	0	0	68	0	0	NA	NA	NA	NA	NA	NA	0	1461	2	1	1	2
10000179	2018	66	2	151.1	86	22.6	141	69	NA	136	76	100	NA	7.1	2	1	1	2	2	2	NA	3	92	0	1	NA	NA	NA	92	0	0	NA	NA	NA	NA	NA	NA	NA	NA	NA	95	0	0	0	1375	3	1	1	2
10000185	2016	59	1	162.4	92.4	23.9	194	115	277	102	58	197	126	5.7	2	2	2	1	2	2	2	1	62.94517911	0	NA	NA	NA	NA	NA	NA	NA	NA	NA	NA	67	0	0	62	0	0	65	0	0	0	2165	2	1	2	1
10000186	2016	59	1	171.1	87.2	24.6	112	82	242	122	58	151	110	5.7	2	2	2	2	2	1	2	1	84.93603702	0	NA	79.73545333	0	0	81	0	0	NA	NA	NA	NA	NA	NA	NA	NA	NA	70	0	0	0	1864	2	1	2	1
10000196	2016	44	2	162.1	80	25	116	47	174	49	77	80	89	NA	2	2	2	1	2	2	2	3	98.96180142	0	NA	96.29780224	0	0	112	0	0	NA	NA	NA	86	0	0	81	0	0	86	0	0	0	2035	2	2	2	2
10000197	2017	55	1	166.1	96	26.4	164	95	203	180	48	116	109	5.9	1	2	2	2	1	2	2	2	75.30888281	0	NA	75.30888281	0	0	81	0	0	76	0	0	69	0	0	77	0	0	75	0	0	0	1809	2	2	2	1
10000201	2018	55	2	154	96	29.5	153	92	227	77	75	139	95	5.5	2	2	2	2	1	2	NA	2	73	0	2	NA	NA	NA	73	0	0	NA	NA	NA	74	0	0	NA	NA	NA	NA	NA	NA	0	739	2	2	2	1
10000202	2016	51	2	156.7	76.8	20.2	124	70	221	38	90	115	96	5.8	2	2	2	2	2	2	2	3	79.65676928	0	NA	79.21407755	0	0	82	0	0	NA	NA	NA	NA	NA	NA	NA	NA	NA	72	0	0	0	1870	2	1	1	2
10000204	2016	43	2	167.9	80	21.6	133	95	188	68	76	94	83	NA	2	2	2	2	2	2	2	3	82.17963599	0	NA	77.52611802	0	0	NA	NA	NA	NA	NA	NA	NA	NA	NA	NA	NA	NA	NA	NA	NA	0	365	2	1	1	2
10000210	2016	49	2	154.9	79	20.9	116	58	191	67	52	123	105	NA	2	2	2	2	2	2	1	3	69.31426742	0	NA	67.85238905	0	0	70	0	0	NA	NA	NA	NA	NA	NA	NA	NA	NA	NA	NA	NA	0	705	2	1	1	2
10000213	2016	64	1	169.6	83.8	25	132	92	193	100	85	85	106	5.5	2	2	2	2	2	2	2	1	76.10690122	0	NA	NA	NA	NA	NA	NA	NA	NA	NA	NA	74	0	0	78	0	0	77	0	0	0	2180	2	2	2	2
10000219	2016	62	1	160	89	26.3	107	72	245	83	80	145	106	5.8	2	2	2	2	1	2	2	3	76.80354696	0	NA	NA	NA	NA	NA	NA	NA	NA	NA	NA	70	0	0	72	0	0	NA	NA	NA	0	1830	2	2	2	1
10000225	2016	47	2	160.2	88	26.8	122	88	179	32	66	104	94	4.8	2	2	2	2	2	2	2	3	83.03412532	0	NA	78.24405904	0	0	72	0	0	80	0	0	77	0	0	75	0	0	69	0	0	0	2196	2	2	2	2
10000227	2016	44	2	170.1	97	27	110	78	188	53	45	132	88	5.3	2	2	2	2	2	2	1	3	71.48879791	0	NA	NA	NA	NA	69	0	0	NA	NA	NA	67	0	0	66	0	0	70	0	0	0	2101	2	2	2	1
10000229	2016	80	2	144.4	69	20.5	116	60	203	84	79	105	115	7.1	2	1	1	2	2	2	2	3	60.21741195	0	NA	63.99262161	0	0	59	0	1	63	0	0	57	1	0	NA	NA	NA	NA	NA	NA	1	733	3	1	1	2
10000230	2016	41	2	163.1	84.2	22.4	114	60	181	76	76	85	97	5.4	2	2	2	2	1	2	1	3	79.11338907	0	NA	73.59913611	0	0	81	0	0	NA	NA	NA	75	0	0	NA	NA	NA	68	0	0	0	1916	2	1	1	2
10000238	2016	65	1	163.7	77.8	21.8	140	80	149	40	74	59	89	5.8	1	2	2	1	2	1	2	1	82.60767282	0	NA	82.24649732	0	0	78	0	0	76	0	0	78	0	0	77	0	0	75	0	0	0	2107	3	1	1	2
10000239	2016	44	1	184.8	86.4	22.7	104	72	178	84	50	107	103	5.6	2	2	2	2	1	1	1	2	75.3124487	0	NA	84.20263854	0	0	NA	NA	NA	NA	NA	NA	78	0	0	NA	NA	NA	NA	NA	NA	0	1491	2	1	1	1
10000240	2016	23	1	171.5	73	19.1	111	65	133	49	53	70	104	5.5	2	2	2	2	2	1	2	2	84.4080698	0	NA	91.90513935	0	0	84	0	0	NA	NA	NA	NA	NA	NA	NA	NA	NA	NA	NA	NA	0	739	1	1	1	2
10000245	2017	24	1	178.9	75.8	21.8	108	61	183	115	48	121	98	4.8	2	2	2	1	2	2	2	2	109.952699	0	NA	109.952699	0	0	104	0	0	NA	0	NA	100	0	0	95	0	0	100	0	0	0	1869	1	1	1	2
10000249	2016	23	2	152.6	59	18.9	117	81	137	107	59	59	104	5.3	2	2	2	2	2	2	1	3	119.2127267	0	NA	82.49047243	1	0	88	1	0	89	0	0	82	0	0	84	0	0	NA	NA	NA	1	426	1	1	1	2
10000250	2017	23	1	186	74.8	18.7	120	72	160	88	57	89	78	5.2	2	2	2	1	2	1	1	2	96.71958133	0	NA	96.71958133	0	0	NA	NA	NA	NA	NA	NA	89	0	0	84	0	0	NA	NA	NA	0	1480	1	1	1	2
10000251	2017	49	2	151.8	69.8	20.2	103	70	253	80	75	167	83	5.6	2	2	2	1	1	2	2	2	70.41399549	0	NA	70.41399549	0	0	66	0	0	NA	NA	NA	65	0	0	NA	NA	NA	63	0	0	0	1850	2	1	1	2
10000267	2016	51	2	155.7	69	18.8	106	69	220	52	73	131	100	NA	2	2	2	2	2	2	2	2	87.4693353	0	NA	79.21407755	0	0	83	0	0	NA	NA	NA	79	0	0	79	0	0	82	0	0	0	2106	2	1	1	2
10000271	2016	56	2	160.6	72	20.4	94	50	237	72	71	145	107	5.9	2	2	2	2	1	2	2	3	74.85790066	0	NA	69.6280529	0	0	74	0	0	NA	NA	NA	69	0	0	NA	NA	NA	NA	NA	NA	0	1489	2	1	1	2
10000274	2016	61	1	169.9	89.5	24.9	125	86	176	37	55	111	105	5.9	2	2	2	2	2	2	2	2	86.72322781	0	NA	82.49845468	0	0	85	0	0	NA	NA	NA	83	0	0	NA	NA	NA	NA	NA	NA	0	1491	2	1	2	1
10000276	2016	51	1	181.9	87	24.7	127	88	186	177	42	111	107	5.6	2	2	2	2	1	1	1	2	77.98601607	0	NA	69.20181532	0	0	73	0	0	NA	NA	NA	67	0	0	70	0	0	86	0	0	0	2205	2	1	2	1
10000285	2016	58	1	154.1	83	24.7	119	74	205	155	69	117	104	6	1	2	2	2	2	2	2	2	70.44721576	0	NA	70.10244094	0	0	70	0	0	72	0	0	66	0	0	NA	NA	NA	65	0	0	0	1918	2	1	2	2
10000289	2016	60	2	161.2	89	25.4	133	39	189	75	51	114	109	5.7	2	2	2	2	2	2	2	3	60.64566147	0	NA	NA	NA	NA	54	0	1	54	0	1	NA	NA	NA	NA	NA	NA	NA	NA	NA	1	516	2	2	2	2
10000291	2016	47	2	162.1	85.8	24.2	90	50	195	65	74	105	98	5.7	2	2	2	2	2	2	1	2	70.14824778	0	NA	62.82161253	0	0	72	0	0	NA	NA	NA	NA	NA	NA	74	0	0	NA	NA	NA	0	1828	2	1	1	2
10000295	2017	51	1	164.9	82	25.3	211	136	272	76	117	133	107	NA	2	2	2	2	2	2	2	2	74.02659673	0	NA	74.02659673	0	0	NA	NA	NA	73	0	0	NA	NA	NA	72	0	0	NA	NA	NA	0	1146	2	2	2	2
10000300	2016	23	2	164.8	87.6	24.6	116	81	202	80	83	105	84	5.5	2	2	2	2	2	2	2	3	75.44426668	0	NA	75.57428492	0	0	78	0	0	74	0	0	75	0	0	71	0	0	NA	NA	NA	0	1964	1	1	1	2
10000301	2016	68	1	162.8	83	22.5	165	84	277	181	44	197	122	6.4	2	2	2	1	2	2	2	2	70.85985168	0	NA	75.52670628	0	0	NA	NA	NA	NA	NA	NA	NA	NA	NA	65	0	0	NA	NA	NA	0	1679	3	1	1	2
10000303	2016	55	2	161.6	78.8	21.6	124	81	226	96	50	153	107	NA	2	2	2	2	2	2	2	2	73.9607293	0	NA	71.5123436	0	0	76	0	0	NA	NA	NA	63	0	0	66	0	0	NA	NA	NA	0	1633	2	1	1	2
10000307	2016	64	1	162.6	89	23.1	151	85	182	92	72	81	111	NA	2	2	2	2	2	2	2	1	94.21083765	0	NA	93.79255884	0	0	93	0	0	96	0	0	97	0	0	NA	NA	NA	NA	NA	NA	0	1541	2	1	2	1
10000312	2016	62	2	155.6	84.6	23.5	128	80	233	109	64	147	107	6.4	2	2	2	2	2	2	2	3	67.96791057	0	NA	NA	NA	NA	77	0	0	65	0	0	NA	NA	NA	69	0	0	NA	NA	NA	0	1695	2	1	1	2
10000316	2017	49	1	171.3	93.2	28.8	127	83	166	62	49	101	132	6.2	2	2	2	1	2	1	2	2	75.84573254	0	NA	75.84573254	0	0	84	0	0	NA	NA	NA	NA	NA	NA	NA	NA	NA	NA	NA	NA	0	391	2	2	2	1
10000317	2016	67	1	164.3	93	26.7	130	75	154	114	33	106	99	6	2	2	2	1	2	2	1	3	85.7395117	0	NA	NA	NA	NA	NA	NA	NA	NA	NA	NA	73	0	0	NA	NA	NA	NA	NA	NA	0	1473	3	2	2	1
10000324	2016	35	1	179.5	85	23.7	134	84	205	213	39	127	90	5.1	2	2	2	2	1	2	2	2	76.60732858	0	NA	75.99045224	0	0	73	0	0	80	0	0	77	0	0	NA	NA	NA	NA	NA	NA	0	1461	1	1	2	1
10000328	2016	50	2	162.1	84.6	21.3	104	64	196	57	72	114	115	5.6	2	2	2	2	2	2	2	3	84.654793	0	NA	81.11030974	0	0	82	0	0	85	0	0	86	0	0	81	0	0	86	0	0	0	2512	2	1	1	2
10000329	2016	23	1	172.6	80	23.3	114	67	164	58	63	99	94	5.5	2	2	2	1	1	1	2	2	84.4080698	0	NA	102.2656088	0	0	93	0	0	92	0	0	90	0	0	91	0	0	NA	NA	NA	0	1831	1	1	2	2
10000330	2016	22	1	178.5	73.8	18.6	116	72	164	47	55	98	92	5.1	2	2	2	2	2	2	2	2	114.4470676	0	NA	111.3039641	0	0	102	0	0	94	0	0	97	0	0	97	0	0	94	0	0	0	2219	1	1	1	2
10000331	2016	23	2	152.5	73.4	19.3	118	76	172	50	69	104	94	5.2	2	2	2	2	2	1	2	3	105.7888886	0	NA	108.5945026	0	0	NA	NA	NA	104	0	0	101	0	0	100	0	0	112	0	0	0	2196	1	1	1	2
10000332	2016	23	2	161.6	76	20.8	105	64	119	23	53	56	88	5.3	2	2	2	2	2	2	2	2	105.7888886	0	NA	108.5945026	0	0	96	0	0	98	0	0	101	0	0	102	0	0	109	0	0	0	2236	1	1	1	2
10000333	2016	22	2	168.7	73.6	20.1	115	67	194	49	48	152	101	5.5	2	2	2	2	2	2	2	2	103.2460371	0	NA	103.8288822	NA	0	103	0	0	96	0	0	90	0	0	96	0	0	100	0	0	0	2172	1	1	1	2
10000338	2016	68	1	160.2	91	26.4	130	78	198	254	50	108	88	5.5	1	2	1	2	1	2	2	3	70.85985168	0	NA	NA	NA	NA	NA	NA	NA	70	0	0	NA	NA	NA	NA	NA	NA	NA	NA	NA	0	1148	3	2	2	1
10000339	2016	51	1	166.9	87.6	27.3	128	86	230	208	45	167	99	6.2	1	2	2	1	2	2	2	2	72.18800605	0	NA	73.61519463	0	0	70	0	0	71	0	0	68	0	0	65	0	0	64	0	0	0	2210	2	2	2	1
10000340	2016	51	1	175.4	91	23.4	148	100	201	108	42	138	85	5.6	2	2	2	2	2	1	2	2	64.8934423	0	NA	63.10792016	0	0	65	0	0	67	0	0	59	1	0	56	1	0	60	0	0	1	1558	2	1	2	1
10000341	2016	55	1	172.1	96.4	27.3	132	94	221	206	62	124	114	5.8	1	2	2	1	2	1	1	1	76.31418729	0	NA	NA	NA	NA	54	0	1	NA	NA	NA	NA	NA	NA	NA	NA	NA	NA	NA	NA	1	921	2	2	2	1
10000342	2016	42	1	176.9	85	23.6	122	92	185	86	49	120	102	5.3	2	2	2	2	2	1	1	1	87.09188456	0	NA	79.76910957	0	0	75	0	0	73	0	0	73	0	0	72	0	0	59	1	0	1	2212	2	1	2	1
10000348	2016	69	1	164.9	97.4	27.1	128	80	178	143	47	112	113	5.9	1	2	2	1	2	2	2	1	67.87513951	0	NA	69.35807859	0	0	65	0	0	71	1	0	NA	NA	NA	NA	NA	NA	NA	NA	NA	1	1106	3	2	2	1
10000352	2016	53	2	158	84	22.2	120	72	255	119	75	155	103	5.6	2	2	2	2	2	2	2	3	69.95427231	0	NA	68.47755635	0	0	NA	NA	NA	NA	NA	NA	NA	NA	NA	NA	NA	NA	NA	NA	NA	0	609	2	1	1	2
10000353	2016	28	1	172.7	93.8	28	119	61	188	233	39	103	86	NA	2	2	2	2	1	2	2	3	95.16712055	0	NA	94.21348281	0	0	90	0	0	92	0	0	93	0	0	86	0	0	84	0	0	0	2209	1	2	2	1
10000355	2016	38	1	179.1	103	31.6	137	89	288	165	40	206	202	8.6	2	1	1	2	2	2	2	1	90.90399805	0	NA	105.0607154	0	0	103	0	0	90	0	0	91	0	0	89	0	0	75	0	0	0	2419	1	2	2	1
10000356	2016	45	2	163.4	84	22.4	126	80	194	142	67	101	92	5.5	2	2	2	1	2	2	1	3	78.34536087	0	NA	76.54334873	0	0	72	0	0	73	0	0	76	0	0	73	0	0	62	0	0	0	2278	2	1	1	2
10000357	2016	54	2	157.1	75.8	20.2	125	78	235	60	75	143	108	5.7	2	2	2	2	2	1	2	3	81.27127227	0	NA	80.84440624	0	0	85	0	0	73	0	0	74	0	0	76	0	0	77	0	0	0	2215	2	1	1	2
10000358	2016	62	2	156.4	94	26	127	61	236	167	57	130	94	5.6	2	2	1	1	2	2	1	3	63.79007605	0	NA	63.49781733	0	0	66	0	0	67	0	0	74	0	0	76	0	0	75	0	NA	0	2278	2	2	2	1
10000359	2016	51	2	152.6	75.6	22.5	104	63	186	77	71	93	86	5.5	2	2	2	1	2	1	2	3	85.79192955	0	NA	82.15634462	0	0	83	0	0	76	0	0	81	0	0	78	0	0	73	0	0	0	2279	2	1	1	2
10000360	2016	51	2	156.7	100	29	180	108	248	85	87	131	99	5.7	1	2	2	2	2	2	2	2	64.48133589	0	NA	67.09290172	1	0	65	0	0	62	0	0	62	0	0	66	0	0	67	0	0	1	487	2	2	2	1
10000361	2016	29	1	170.3	86.2	24.1	113	70	184	58	56	117	86	5.2	2	2	2	2	2	1	1	3	83.84184704	0	NA	80.2767239	0	0	71	0	0	79	0	0	83	0	0	71	0	0	74	0	0	0	2279	1	1	2	1
10000363	2016	75	1	156.4	87	25.3	112	78	179	92	42	121	90	5.6	1	2	2	2	1	2	2	3	61.55669073	0	NA	62.06073943	0	0	62	0	0	NA	NA	NA	NA	NA	NA	NA	NA	NA	NA	NA	NA	0	735	3	2	2	1
10000364	2016	42	1	177	104.2	30.1	132	92	165	74	41	113	87	5.7	1	1	2	1	2	2	2	3	71.01127522	0	NA	71.36346644	0	0	65	0	0	62	0	0	60	0	0	49	1	0	50	1	0	1	1908	2	2	2	1
10000365	2016	51	1	167.9	75	20.9	102	74	203	78	53	138	106	5.6	2	2	2	1	1	2	1	2	79.03991758	0	NA	71.7868219	0	0	79	0	0	NA	NA	NA	NA	NA	NA	NA	NA	NA	NA	NA	NA	0	756	2	1	1	2
10000366	2016	60	1	168.5	84.2	22.8	150	100	167	69	54	99	100	5.3	1	2	2	1	2	2	2	3	67.22503171	0	NA	70.31868841	0	0	68	0	0	NA	NA	NA	NA	NA	NA	NA	NA	NA	NA	NA	NA	0	756	2	1	1	2
10000369	2016	59	2	146.4	74	20.5	111	74	213	35	87	107	104	6	2	2	2	2	2	2	2	3	72.48543498	0	NA	70.58774263	0	0	68	0	0	64	0	0	71	0	0	69	0	0	64	0	0	0	2279	2	1	1	2
10000370	2016	44	1	177.4	82.6	22.4	120	79	215	57	60	138	99	5.7	2	2	2	2	2	1	2	2	80.28961561	0	NA	85.38434341	0	0	78	0	0	86	0	0	73	0	0	72	0	0	74	0	NA	0	2278	2	1	1	2
10000371	2016	48	2	154.6	72	18.5	92	53	168	31	80	80	99	5.6	2	2	2	2	2	1	2	2	78.24405904	0	NA	83.56949785	0	0	NA	NA	NA	NA	NA	NA	NA	NA	NA	NA	NA	NA	NA	NA	NA	0	487	2	1	1	2
10000372	2016	54	2	147.5	83.6	23.1	136	95	227	126	52	154	107	5.8	1	2	2	1	2	1	2	1	64.38340635	0	NA	77.54706496	0	0	61	0	0	64	0	0	68	0	0	62	0	0	63	0	0	0	2279	2	1	1	2
10000373	2016	39	1	168.4	78.2	20.3	118	88	212	128	58	138	83	5	2	2	2	2	2	1	2	1	79.95118077	0	NA	77.40098171	0	0	77	0	0	80	0	0	77	0	0	78	0	0	77	0	NA	0	2278	1	1	1	2
10000374	2016	37	1	174.6	100.2	31.4	133	90	221	197	42	143	95	5.2	2	2	2	1	2	2	2	3	70.36010977	0	NA	78.54884336	0	0	76	0	0	66	0	0	58	1	0	67	0	0	69	0	0	1	1545	1	2	2	1
10000382	2016	42	1	173.2	93	26.4	125	71	168	169	38	108	106	5	1	2	2	2	2	2	2	3	67.097182	0	NA	70.53333377	0	0	72	0	0	71	0	0	48	1	0	NA	NA	NA	58	1	0	1	1545	2	2	2	1
10000383	2016	55	2	150.5	97	28.3	131	80	217	79	60	140	104	5.5	2	2	2	2	2	2	2	3	77.94912365	0	NA	85.15271569	0	0	79	0	0	80	0	0	NA	NA	NA	NA	NA	NA	NA	NA	NA	0	1244	2	2	2	1
10000384	2016	26	2	163.1	78	20.9	104	66	204	64	89	96	91	5.1	2	2	2	2	2	2	1	3	88.66817137	0	NA	84.89459044	0	0	91	0	0	97	0	0	75	0	0	80	0	0	84	0	0	0	2279	1	1	1	2
10000385	2016	54	2	153.2	69	18.6	98	67	262	50	87	156	101	5.3	2	2	1	2	2	2	2	1	66.37010822	0	NA	66.02150847	0	0	68	0	0	70	0	0	NA	NA	NA	NA	NA	NA	NA	NA	NA	0	1110	2	1	1	2
10000386	2016	67	2	156.2	87.6	24.3	118	82	246	117	52	176	96	5.8	2	2	2	1	2	2	2	1	61.43854879	0	NA	NA	NA	NA	NA	NA	NA	61	0	0	NA	NA	NA	NA	NA	NA	NA	NA	NA	0	1434	3	1	1	2
10000388	2016	40	2	157	74	18.5	118	72	135	41	62	65	98	5.5	2	2	2	2	2	2	1	3	74.63697778	0	NA	84.80595751	0	0	91	0	0	NA	NA	NA	78	0	0	NA	NA	NA	85	0	0	0	2257	2	1	1	2
10000390	2016	60	2	151.9	86.4	20.7	118	76	243	71	72	152	106	5.8	2	2	2	2	1	2	1	3	70.92340003	0	NA	NA	NA	NA	NA	NA	NA	NA	NA	NA	67	0	0	67	0	0	74	0	0	0	2453	2	1	1	2
10000391	2016	37	1	171.1	81	20.1	126	67	218	50	65	135	93	5.7	2	2	2	2	2	2	2	2	77.23008802	0	NA	73.0805767	0	0	83	0	0	86	0	0	78	0	0	70	0	0	79	0	0	0	2293	1	1	1	2
10000392	2016	36	2	163.1	77.2	19.8	122	81	211	54	81	117	85	5.1	2	2	2	2	2	2	1	2	96.66508765	0	NA	97.8172595	0	0	92	0	0	98	0	0	85	0	0	86	0	0	89	0	0	0	2279	1	1	1	2
10000393	2016	38	2	165.1	81	21.2	117	77	187	55	88	81	90	4.8	2	2	2	2	2	2	2	3	86.67571574	0	NA	80.25709095	0	0	80	0	0	83	0	0	71	0	0	72	0	0	75	0	NA	0	2278	1	1	1	2
10000394	2016	22	1	164.7	59	15.9	123	76	146	57	53	81	97	5.2	2	2	2	2	2	1	2	3	109.4483953	0	NA	91.86535944	1	0	104	0	0	100	0	0	NA	NA	NA	NA	NA	NA	NA	NA	NA	1	487	1	1	1	2
10000397	2016	59	1	169.6	89	23.2	98	73	217	140	54	146	NA	5.6	2	2	2	1	2	1	2	3	70.10244094	0	NA	80.8839312	0	0	NA	NA	NA	77	0	0	NA	NA	NA	76	0	0	72	0	0	0	2309	2	1	2	1
10000399	2016	45	1	171.7	88.6	25.4	120	75	263	221	39	186	109	NA	2	2	2	1	2	2	2	3	69.61901376	0	NA	71.68015719	0	0	66	0	0	76	0	0	NA	NA	NA	74	0	0	76	0	0	0	2268	2	2	2	1
10000402	2016	61	1	174	93.2	23.4	132	79	164	141	53	87	NA	5.7	1	2	1	1	2	1	2	3	82.88435571	0	NA	81.2958344	0	0	82	0	0	76	0	0	83	0	0	NA	NA	NA	NA	NA	NA	0	1530	2	1	2	1
10000404	2016	54	1	170.4	88	24.6	118	82	167	94	49	102	113	6.4	1	2	1	2	2	1	2	3	71.90691529	0	NA	NA	NA	NA	NA	NA	NA	NA	NA	NA	70	0	0	NA	NA	NA	NA	NA	NA	0	1544	2	1	2	1
10000408	2016	51	2	152.3	60	17.3	107	66	234	65	64	156	89	NA	2	2	2	2	2	1	2	1	63.54135995	0	NA	NA	NA	NA	59	0	1	NA	NA	NA	54	1	0	58	1	0	54	1	0	1	808	2	1	1	2
10000411	2016	46	2	164.6	76	19.3	129	81	188	39	87	81	93	NA	2	2	2	2	1	2	1	2	77.85271797	0	NA	68.01932722	0	0	81	0	0	NA	NA	NA	79	0	0	81	0	0	85	0	0	0	2268	2	1	1	2
10000417	2016	41	1	165.9	96.5	27.2	117	73	214	196	52	132	81	NA	2	2	2	1	1	2	2	2	116.85177	0	NA	NA	NA	NA	109	0	0	NA	NA	NA	NA	NA	NA	NA	NA	NA	NA	NA	NA	0	780	2	2	2	1
10000419	2016	67	1	169.2	84.2	21.8	126	94	231	154	99	101	98	4.9	1	2	2	2	2	1	2	1	62.10354477	0	NA	58.43146419	0	1	NA	NA	NA	NA	NA	NA	NA	NA	NA	54	1	0	NA	NA	NA	1	365	3	1	1	2
10000421	2016	72	1	169.6	84	22.9	136	94	182	146	59	91	104	5.5	2	2	2	2	2	2	2	3	61.54984417	0	NA	57.25364834	0	1	NA	NA	NA	54	0	1	NA	NA	NA	NA	NA	NA	NA	NA	NA	1	365	3	1	1	2
10000423	2016	60	1	165.7	94	24.8	144	98	235	75	44	180	116	5.8	2	2	2	2	1	2	2	2	85.81250304	0	NA	88.0794941	0	0	NA	NA	NA	NA	NA	NA	81	0	0	88	0	0	NA	NA	NA	0	2027	2	1	2	1
10000426	2016	37	1	177.7	77.6	18.3	120	70	222	103	61	142	96	4.8	2	2	2	2	2	1	2	1	127.2918924	0	NA	114.3640902	0	0	106	0	0	96	0	0	103	0	0	104	0	0	109	0	0	0	2408	1	1	1	2
10000427	2016	41	1	169.2	109.2	30.8	124	70	189	69	51	124	91	5	2	2	2	2	2	1	2	3	91.54101866	0	NA	NA	NA	NA	79	0	0	NA	NA	NA	NA	NA	NA	NA	NA	NA	NA	NA	NA	0	795	2	2	2	1
10000432	2016	43	1	170.9	103	30.4	134	94	192	165	58	109	103	5.1	2	2	2	1	2	2	2	1	79.76910957	0	NA	NA	NA	NA	NA	NA	NA	83	0	0	NA	NA	NA	NA	NA	NA	70	0	0	0	2261	2	2	2	1
10000435	2016	59	1	155.6	82	23.5	121	74	204	64	85	100	89	NA	1	2	2	1	2	2	2	1	67.5500846	0	NA	77.52973208	0	0	65	0	0	64	0	0	NA	NA	NA	NA	NA	NA	78	0	1	1	2248	2	1	2	2
10000440	2016	45	1	172.9	93	28.3	141	96	249	103	54	177	94	NA	2	2	2	2	2	2	2	3	62.32973282	0	NA	58.83633926	0	1	56	1	1	54	0	1	NA	NA	NA	NA	NA	NA	49	1	1	1	365	2	2	2	1
10000450	2016	64	2	156.7	84.6	24.6	140	96	215	98	56	138	94	5.6	2	2	2	1	2	2	1	3	81.95110508	0	NA	75.65585907	0	0	74	0	0	NA	NA	NA	71	0	0	NA	NA	NA	NA	NA	NA	0	1656	2	1	1	2
10000451	2016	55	2	157.8	96	28.6	124	86	217	213	42	138	104	5.7	1	2	1	2	2	2	2	3	77.94912365	0	NA	65.68097198	0	0	74	0	0	NA	NA	NA	70	0	0	64	0	0	64	0	0	0	2493	2	2	2	1
10000452	2016	63	2	158.7	80	22.1	106	70	208	96	46	138	100	5.8	2	2	2	2	2	2	2	2	71.13355916	0	NA	70.49838099	0	0	66	0	0	71	0	0	70	0	0	76	0	0	77	0	0	0	2382	2	1	1	2
10000453	2016	43	2	169.3	81	18.8	114	72	216	88	79	117	91	4.9	2	2	2	2	2	2	2	3	88.39964005	0	NA	84.62092771	0	0	80	0	0	81	0	0	75	0	0	78	0	0	73	0	0	0	2181	2	1	1	2
10000455	2016	63	2	158	103.2	33.8	157	82	200	191	37	138	122	NA	2	2	2	1	2	1	1	3	66.56879263	0	NA	68.4686004	0	0	66	0	0	62	0	0	NA	NA	NA	NA	NA	NA	NA	NA	NA	0	1101	2	2	2	1
10000456	2016	57	2	156.7	96.2	28.3	119	66	225	161	64	133	99	NA	2	2	2	2	2	1	2	3	75.79378168	0	NA	78.17085575	0	0	77	0	0	68	0	0	NA	NA	NA	NA	NA	NA	75	0	0	0	2252	2	2	2	1
10000457	2016	37	2	166.9	84	22.5	103	50	137	30	58	70	93	NA	2	2	2	2	2	2	2	3	94.06870848	0	NA	NA	NA	NA	NA	NA	NA	NA	NA	NA	86	0	0	80	0	0	NA	NA	NA	0	1881	1	1	1	2
10000459	2016	68	1	164.1	88.8	26.4	130	80	179	125	50	113	105	5.6	1	2	2	2	2	1	2	3	61.84004546	0	NA	52.37300006	0	1	54	0	1	55	0	1	56	1	0	58	1	0	49	1	0	1	365	3	2	2	1
10000460	2016	68	1	164.6	66	16.7	114	70	219	70	62	138	94	5.3	2	2	2	2	2	2	2	3	91.05223414	0	NA	89.19206249	0	0	93	0	0	NA	NA	NA	88	0	0	88	0	0	NA	NA	NA	0	1843	3	1	1	2
10000461	2016	55	1	151.5	80.6	24.6	150	90	213	73	61	142	96	5.5	2	2	2	2	2	2	2	2	66.49627113	0	NA	71.1602891	0	0	67	0	0	63	0	0	62	0	0	67	0	0	63	0	0	0	2231	2	1	2	2
10000465	2016	47	1	172.6	76	21.7	140	89	198	66	72	111	110	NA	2	2	2	1	2	2	2	2	76.75829864	0	NA	80.42718792	1	0	87	0	0	75	0	0	NA	NA	NA	NA	NA	NA	76	0	0	1	365	2	1	1	2
10000469	2016	45	2	154.6	67	20.6	111	64	255	47	78	165	81	NA	2	2	2	2	1	2	2	2	90.66850927	0	NA	NA	NA	NA	NA	NA	NA	NA	NA	NA	78	0	0	83	0	0	78	0	0	0	2407	2	1	1	2
10000471	2016	40	1	169.4	90	26.6	110	86	190	121	50	121	99	5.5	2	2	2	1	2	1	1	1	65.15782645	0	NA	64.69769962	0	0	62	0	0	NA	NA	NA	57	1	0	57	1	0	54	1	0	1	1685	2	2	2	1
10000472	2016	50	1	173	79.2	21.5	162	100	257	162	58	178	89	5.1	2	2	2	2	2	2	2	2	72.59944411	0	NA	NA	NA	NA	80	0	0	83	0	0	75	0	0	75	0	0	80	0	0	0	2266	2	1	1	2
10000473	2016	57	1	165.2	92	25.8	120	94	234	61	76	139	93	5.9	2	2	2	2	2	2	2	1	69.92002953	0	NA	74.16968981	0	0	74	0	0	75	0	0	74	0	0	73	0	0	NA	NA	NA	0	1853	2	2	2	1
10000477	2016	41	2	171.7	74.3	19.1	106	66	NA	83	79	76	104	NA	2	2	2	2	2	2	2	2	84.80595751	0	NA	85.75829817	0	0	NA	NA	NA	NA	NA	NA	81	0	0	80	0	0	80	0	0	0	2259	2	1	1	2
10000478	2016	38	1	167.9	64	16.9	123	78	NA	57	48	121	86	NA	NA	NA	NA	NA	NA	NA	NA	NA	73.0805767	0	NA	72.53778934	0	0	NA	NA	NA	NA	NA	NA	71	0	0	73	0	0	68	0	0	0	2272	1	1	1	2
10000479	2016	64	2	150.1	76.5	22.2	130	75	357	97	89	238	94	NA	2	2	2	2	2	2	2	3	66.26859536	0	NA	67.0523805	0	0	69	0	0	65	0	0	NA	NA	NA	NA	NA	NA	NA	NA	NA	0	1103	2	1	1	2
10000480	2016	34	1	178.1	79	21.3	110	70	165	122	39	111	99	NA	2	2	2	1	2	1	2	1	86.45614119	0	NA	84.62382708	0	0	79	0	0	NA	NA	NA	NA	NA	NA	NA	NA	NA	NA	NA	NA	0	739	1	1	1	2
10000482	2016	57	1	170.5	93.4	27.6	124	74	239	147	68	148	104	5.7	1	2	1	2	2	2	2	1	60.13648827	0	NA	59.19558378	0	1	62	0	0	60	1	0	57	1	1	60	0	1	54	1	1	1	365	2	2	2	1
10000483	2016	56	1	173.1	93	26.5	138	90	275	236	51	194	113	6.1	2	2	2	1	2	1	2	1	62.46984658	0	NA	57.63476851	0	1	54	0	1	58	0	1	50	1	0	51	1	0	51	1	0	1	365	2	2	2	1
10000484	2016	60	1	167.4	86.4	23.9	134	80	232	81	78	132	107	5.6	2	2	2	2	2	2	1	1	78.61778898	0	NA	NA	NA	NA	73	0	0	71	0	0	NA	NA	NA	NA	NA	NA	NA	NA	NA	0	1143	2	1	2	1
10000485	2016	59	1	176.4	95	26.3	134	84	209	206	40	145	105	6.2	2	2	2	1	2	2	2	3	65.9452197	0	NA	61.64300333	0	0	NA	NA	NA	65	0	0	NA	NA	NA	NA	NA	NA	NA	NA	NA	0	1244	2	2	2	1
10000491	2016	58	1	163.5	94.2	30.7	117	71	235	114	41	168	105	NA	2	2	2	1	1	2	2	2	67.88230652	0	NA	NA	NA	NA	71	0	0	NA	NA	NA	NA	NA	NA	NA	NA	NA	NA	NA	NA	0	722	2	2	2	1
10000492	2016	38	1	162.7	83.6	25.6	130	87	185	79	66	101	103	NA	2	2	2	2	2	1	1	1	83.73989358	0	NA	73.39151317	0	0	75	0	0	73	0	0	72	0	0	75	0	0	77	0	0	0	2182	1	2	2	2
10000493	2016	45	1	177.4	73.6	19.7	133	80	196	62	66	118	95	NA	2	2	2	2	2	2	2	3	71.27641624	0	NA	64.65323084	0	0	68	0	0	NA	NA	NA	NA	NA	NA	NA	NA	NA	NA	NA	NA	0	1553	2	1	1	2
10000497	2016	65	2	153	90	24.7	138	84	199	70	63	121	103	5.7	2	2	1	2	2	2	2	2	83.21148119	0	NA	NA	NA	NA	78	0	0	NA	NA	NA	NA	NA	NA	NA	NA	NA	70	0	0	0	2461	3	1	1	1
10000498	2016	66	2	155.8	78	21.9	142	94	198	150	63	107	90	5.8	2	2	1	2	2	2	2	3	78.17120991	0	NA	75.32507815	0	0	75	0	0	76	0	0	NA	NA	NA	NA	NA	NA	NA	NA	NA	0	1163	3	1	1	2
10000503	2016	45	2	155.2	70.5	19.5	115	69	215	112	69	125	101	NA	2	2	2	2	2	2	2	2	78.34536087	0	NA	76.54334873	0	0	70	0	0	72	0	0	65	0	0	69	0	0	66	0	0	0	2326	2	1	1	2
10000505	2016	44	2	159.4	75	20.9	120	84	152	64	56	83	103	5.8	2	2	2	2	2	2	2	3	78.85229875	0	NA	NA	NA	NA	NA	NA	NA	NA	NA	NA	69	0	0	NA	NA	NA	NA	NA	NA	0	1664	2	1	1	2
10000508	2016	47	1	172.3	78	19.5	126	87	184	38	55	123	83	5.2	2	2	2	1	2	1	2	1	60.2871881	0	NA	66.78528227	0	0	61	0	0	60	0	0	58	1	0	56	1	0	58	1	0	1	1487	2	1	1	2
10000509	2016	25	1	185.6	78	20.5	153	75	159	49	64	83	90	5.3	2	2	2	1	1	1	2	2	79.62779142	0	NA	80.55170825	0	0	81	0	0	81	0	0	78	0	0	76	0	0	71	0	0	0	2508	1	1	1	2
10000511	2016	40	1	164.1	70	21.1	135	55	197	74	65	118	100	5.6	2	2	2	1	2	2	2	3	75.52125651	0	NA	74.98794596	0	0	NA	NA	NA	NA	NA	NA	NA	NA	NA	NA	NA	NA	NA	NA	NA	0	365	2	1	1	2
10000512	2016	58	1	172.1	86	21.3	154	93	176	97	47	109	132	6.9	2	2	2	1	2	2	1	2	72.26260128	0	NA	NA	NA	NA	80	0	0	NA	NA	NA	87	0	0	76	0	0	92	0	0	0	2409	2	1	1	1
10000513	2016	54	1	163.3	98.5	30.4	140	89	219	206	37	138	119	6.4	2	2	2	2	2	2	2	2	81.03137819	0	NA	85.38432248	0	0	88	0	0	86	0	0	89	0	0	90	0	0	94	0	0	0	2413	2	2	2	1
10000514	2016	53	1	172.9	84	21.1	133	89	222	121	65	143	104	5.6	2	2	2	2	2	1	2	1	78.17212984	0	NA	74.72108713	0	0	78	0	0	73	0	0	77	0	0	78	0	0	75	0	0	0	2453	2	1	1	2
10000516	2016	47	1	173.2	100	26.7	143	88	219	580	41	76	96	5.8	2	2	2	1	2	2	2	2	84.3253494	0	NA	NA	NA	NA	83	0	0	88	0	0	81	0	0	80	0	0	86	0	0	0	2494	2	2	2	1
10000517	2016	59	2	159.1	101	34.9	187	93	211	70	58	134	176	8.3	1	1	2	2	2	2	1	3	64.70457776	0	NA	73.39022149	0	0	63	0	0	74	0	0	75	0	0	64	0	0	65	0	0	0	2410	2	2	2	1
10000518	2016	58	1	169.6	102	30	152	93	164	81	62	86	95	5.6	1	2	1	1	2	1	1	1	67.06664982	0	NA	67.5500846	0	0	63	0	0	67	0	0	57	1	0	60	0	0	56	1	0	1	1486	2	2	2	1
10000519	2016	57	1	169.9	92	26.8	147	84	202	107	41	134	96	5.6	2	2	2	2	2	1	2	3	66.60115538	0	NA	NA	NA	NA	57	0	1	NA	0	NA	57	1	0	60	0	0	NA	NA	NA	1	1039	2	2	2	1
10000520	2016	54	1	174.8	81	24.2	127	87	174	194	41	95	93	5.3	2	2	2	2	2	2	2	2	67.64268495	0	NA	NA	NA	NA	NA	NA	NA	67	0	0	60	0	0	58	1	0	NA	NA	NA	1	1832	2	1	2	2
10000521	2016	28	1	158	84	24.3	137	86	205	98	52	142	84	5.3	2	2	2	1	2	1	2	2	96.48578555	0	NA	NA	NA	NA	99	0	0	87	0	0	93	0	0	83	0	0	91	0	0	0	2476	1	1	2	2
10000523	2016	27	1	174.9	105	31.7	161	92	249	136	44	179	78	5.8	2	2	2	1	2	1	2	2	78.77630396	0	NA	82.65632493	0	0	NA	NA	NA	NA	NA	NA	NA	NA	NA	NA	NA	NA	NA	NA	NA	0	365	1	2	2	1
10000524	2016	45	1	160.5	103	36.4	126	96	183	280	37	110	158	9.3	1	1	2	2	2	1	2	2	74.82826837	0	NA	86.75601092	1	0	82	1	0	NA	NA	NA	77	0	1	71	0	1	74	0	1	1	641	2	2	2	1
10000525	2016	28	1	177.3	84	23.3	134	60	186	67	47	129	99	4.5	2	2	2	2	2	1	2	1	100.6600878	0	NA	NA	NA	NA	111	0	0	NA	NA	NA	105	0	0	104	0	0	96	0	0	0	2441	1	1	2	2
10000526	2016	42	1	168.1	75	19.1	138	82	185	263	41	104	89	5.6	2	2	2	1	2	2	2	1	92.25495093	0	NA	NA	NA	NA	81	0	0	89	0	0	89	0	0	86	0	0	87	0	0	0	2409	2	1	1	2
10000527	2016	47	1	167.4	81	21.8	155	81	198	89	65	117	91	5.7	2	2	2	1	2	2	2	2	92.04239137	0	NA	86.23338314	0	0	88	0	0	87	0	0	87	0	0	90	0	0	93	0	0	0	2523	2	1	1	2
10000528	2016	40	1	172.1	72	19.6	116	76	217	70	69	131	99	5.4	2	2	2	2	2	2	2	2	80.39447578	0	NA	NA	NA	NA	NA	NA	NA	81	0	0	82	0	0	78	0	0	80	0	0	0	2413	2	1	1	2
10000529	2016	35	1	168.5	76	21.3	136	82	170	217	47	99	96	5.5	2	2	2	1	2	1	2	1	91.77041716	0	NA	86.1847761	0	0	88	0	0	86	0	0	NA	NA	NA	79	0	0	88	0	0	0	2220	1	1	1	2
10000530	2016	39	1	169.7	90	28.9	144	89	233	212	41	148	99	5.8	2	2	2	1	2	2	2	1	77.96544183	0	NA	87.09765746	0	0	77	0	0	NA	NA	NA	74	0	0	76	0	0	80	0	0	0	2488	1	2	2	1
10000531	2016	45	1	164.9	78	22.1	118	66	205	124	51	135	92	5.3	2	2	2	2	2	2	2	3	62.32973282	0	NA	61.93779767	1	0	61	1	0	NA	NA	NA	57	1	1	56	1	1	58	1	1	1	457	2	1	1	2
10000532	2016	31	1	166	84	22.9	123	65	217	46	59	149	106	5.8	2	2	2	2	1	2	2	1	89.96396114	0	NA	102.7784195	0	0	95	0	0	95	0	0	99	0	0	98	0	0	96	0	0	0	2410	1	1	1	2
10000534	2016	44	1	181.7	78	23.6	137	81	206	91	95	86	85	5.4	2	2	2	2	1	2	2	1	76.25999095	0	NA	75.76971891	0	0	76	0	0	76	0	0	73	0	0	70	0	0	72	0	0	0	2221	2	1	2	2
10000535	2016	30	1	174.5	75	21.2	138	79	197	77	73	111	84	5.2	2	2	2	2	2	2	2	2	72.30034121	0	NA	71.62313737	0	0	67	0	0	63	0	0	68	0	0	67	0	0	73	0	0	0	2220	1	1	1	2
10000536	2016	38	1	170	99	29.6	119	64	218	189	49	150	104	5.7	2	2	2	1	2	1	2	3	88.38932143	0	NA	NA	NA	NA	88	0	0	99	0	0	90	0	0	78	0	0	79	0	0	0	2196	1	2	2	1
10000537	2016	26	1	168.3	79	22.1	136	79	180	52	52	122	95	5.4	2	2	2	1	2	2	2	2	93.37550121	0	NA	92.36956461	0	0	95	0	0	NA	NA	NA	NA	NA	NA	NA	NA	NA	NA	NA	NA	0	759	1	1	1	2
10000538	2016	42	1	165.6	92	27.3	123	81	254	106	45	193	94	5.4	2	2	2	1	1	2	2	3	88.3300203	0	NA	NA	NA	NA	94	0	0	92	0	0	NA	NA	NA	81	0	0	83	0	0	0	2220	2	2	2	1
10000539	2016	24	1	180.2	76	21.5	129	71	181	70	50	120	89	5.1	2	2	2	2	2	2	2	3	106.7490654	0	NA	113.7773179	0	0	113	0	0	NA	NA	NA	NA	NA	NA	NA	NA	NA	NA	NA	NA	0	758	1	1	1	2
10000540	2016	22	1	171.7	72	20.6	132	76	176	60	58	106	87	5.3	2	2	2	2	1	2	1	2	91.88875709	0	NA	90.72391806	0	0	93	0	0	90	0	0	95	0	0	92	0	1	89	0	0	1	1852	1	1	1	2
10000541	2016	42	1	175.9	91	27.1	133	89	136	46	44	81	99	5.4	2	2	2	2	1	1	2	2	67.84656377	0	NA	NA	NA	NA	NA	NA	NA	NA	NA	NA	NA	NA	NA	68	0	0	NA	NA	NA	0	2074	2	2	2	1
10000542	2016	29	1	163.7	80	22.3	107	42	138	127	43	75	93	5.8	2	2	2	2	2	2	2	1	102.6015692	0	NA	100.1269317	0	0	101	0	0	98	0	0	110	0	0	101	0	0	91	0	0	0	2409	1	1	1	2
10000543	2016	54	2	144.9	74	21.5	149	63	248	106	55	174	100	5.7	2	2	2	2	2	2	2	3	76.9790684	0	NA	71.5123436	0	0	NA	NA	NA	70	0	0	66	0	0	NA	NA	NA	73	0	0	0	2410	2	1	1	2
10000544	2016	36	1	170.2	114	35.3	132	79	193	154	39	133	119	6.8	1	2	2	1	2	1	1	3	83.94239831	0	NA	91.60242729	0	0	98	0	0	NA	NA	NA	81	0	0	86	0	0	88	0	0	0	2409	1	2	2	1
10000545	2016	34	1	167.3	84	24.4	145	68	167	294	33	105	NA	5.6	2	2	2	1	2	2	2	3	98.02295246	0	NA	100.1687952	0	0	87	0	0	92	0	0	NA	NA	NA	NA	NA	NA	NA	NA	NA	0	1313	1	1	2	2
10000546	2016	23	1	175.4	78	18.4	92	67	182	97	58	106	95	5.5	2	2	2	2	2	1	1	2	96.71958133	0	NA	103.7194608	0	0	100	0	0	100	0	0	NA	NA	NA	NA	NA	NA	NA	NA	NA	0	1116	1	1	1	2
10000548	2016	35	1	180.1	91	25.4	132	75	250	72	73	160	100	5.4	2	2	2	1	2	2	1	3	88.05856229	0	NA	NA	NA	NA	72	0	0	78	0	0	67	0	0	74	0	0	66	0	0	0	2222	1	2	2	1
10000549	2016	24	1	170.4	95.6	29.3	129	75	189	62	66	118	98	5.6	2	2	2	2	1	2	2	2	115.1181622	0	NA	119.362282	0	0	121	0	0	128	0	0	124	0	0	NA	NA	NA	NA	NA	NA	0	1676	1	2	2	1
10000551	2016	49	1	178.8	82	22.2	148	86	149	57	60	72	91	5.2	2	2	2	2	2	2	2	2	67.93812912	0	NA	NA	NA	NA	NA	NA	NA	68	0	0	63	0	0	67	0	0	67	0	0	0	2417	2	1	1	2
10000554	2016	58	1	164.6	75	20.5	125	78	192	133	49	122	98	5.6	2	2	2	2	2	2	2	2	82.86685825	0	NA	NA	NA	NA	96	0	0	85	0	0	89	0	0	86	0	0	87	0	0	0	2355	2	1	1	2
10000556	2016	41	2	158.1	65	17.3	134	64	192	38	96	74	88	5.5	2	2	2	2	2	2	2	3	93.12354493	0	NA	100.2919243	0	0	96	0	0	90	0	0	85	0	0	88	0	0	90	0	0	0	2221	2	1	1	2
10000557	2016	27	1	176.1	84	23.5	135	78	149	36	58	86	97	5.4	2	2	2	2	2	1	2	2	69.96075326	0	NA	75.3776289	0	0	72	0	0	70	0	0	80	0	0	69	0	0	69	0	0	0	2418	1	1	2	2
10000558	2016	57	2	149.7	80	22	104	64	225	128	60	127	85	5.6	2	2	2	2	2	2	2	2	71.97519871	0	NA	76.76999188	0	0	81	0	0	70	0	0	62	0	0	70	0	0	74	0	0	0	2220	2	1	1	2
10000559	2016	25	1	172.9	71	20.2	120	65	142	31	72	61	89	5.3	2	2	2	2	2	1	2	2	84.37408271	0	NA	88.68911407	0	0	87	0	0	NA	NA	NA	81	0	0	NA	NA	NA	NA	NA	NA	0	2405	1	1	1	2
10000561	2016	50	1	179.7	86	22.1	121	79	250	136	43	178	99	5.6	2	2	2	2	1	2	2	2	64.53510365	0	NA	68.7614785	0	0	70	0	0	NA	NA	NA	73	0	0	63	0	0	NA	NA	NA	0	2405	2	1	1	1
10000562	2016	54	2	151.5	76	21.1	168	83	241	58	81	147	95	5.8	2	2	1	2	2	2	2	3	87.75914369	0	NA	85.59420743	0	0	94	0	0	85	0	0	82	0	0	84	0	0	80	0	0	0	2201	2	1	1	2
10000563	2016	62	1	162.3	91	26.9	167	106	203	125	56	137	99	5.7	1	2	1	2	2	2	2	2	78.98860824	0	NA	78.62671637	0	0	77	0	0	73	0	0	77	0	0	84	0	0	85	0	0	0	2409	2	2	2	1
10000564	2016	52	1	167.3	97	27.1	132	88	233	182	36	149	NA	5.2	2	2	2	2	2	2	2	2	77.55260954	0	NA	93.16089455	0	0	99	0	0	91	0	0	83	0	0	79	0	0	77	0	0	0	2221	2	2	2	1
10000565	2016	25	1	170.3	81	23.6	116	68	173	79	61	98	95	5	2	2	2	2	2	1	2	1	77.86961806	0	NA	72.19768727	0	0	80	0	0	70	1	0	NA	NA	NA	NA	NA	NA	NA	NA	NA	1	1116	1	1	2	2
10000567	2016	50	2	162.4	77	20.9	98	59	218	106	61	139	90	5.6	2	2	2	2	2	2	1	3	72.29627861	0	NA	76.894445	0	0	76	0	0	NA	NA	NA	78	0	0	72	0	0	NA	NA	NA	0	2405	2	1	1	2
10000568	2016	38	2	161.3	78	20.5	119	74	125	54	44	73	NA	5.4	2	2	2	2	2	2	2	3	86.67571574	0	NA	87.60182587	0	0	81	0	0	85	0	0	NA	NA	NA	NA	NA	NA	NA	NA	NA	0	1116	1	1	1	2
10000571	2016	31	1	177.7	83	22.6	127	87	204	72	54	132	101	5.5	2	2	2	2	2	1	2	1	67.93542665	0	NA	67.3192191	0	0	75	0	0	66	0	0	67	0	0	65	0	0	60	0	0	0	2502	1	1	1	2
10000572	2016	30	1	167.3	77	22.8	133	83	230	114	43	163	NA	5.5	2	2	2	2	2	2	2	2	73.09167758	0	NA	74.86048673	0	0	84	0	0	NA	NA	NA	67	0	0	57	1	0	71	0	0	1	2085	1	1	1	2
10000574	2016	30	1	179.2	79	21.3	119	77	181	66	67	98	106	5.3	2	2	2	1	2	2	2	2	100.1269317	0	NA	93.70804683	0	0	92	0	0	90	0	0	85	0	0	81	0	0	84	0	0	0	2410	1	1	1	2
10000575	2016	38	2	156.5	75	21.3	121	71	175	68	79	74	92	5.6	2	2	2	2	2	2	2	3	78.22083396	0	NA	77.63986865	0	0	75	0	0	82	0	0	61	0	0	62	0	0	64	0	0	0	2220	1	1	1	2
10000576	2016	48	2	154.1	68	17.6	132	65	202	55	76	116	95	5.9	2	2	2	2	2	1	2	3	84.06550621	0	NA	90.24083622	0	0	86	0	0	97	0	0	82	0	0	88	0	0	74	0	0	0	2409	2	1	1	2
10000577	2016	50	1	169.5	87	24.1	132	74	174	105	45	112	NA	5.7	2	2	2	1	2	1	2	3	71.70751483	0	NA	66.3895103	0	0	74	0	0	71	0	0	77	0	0	67	0	0	75	0	0	0	2220	2	1	2	1
10000578	2016	32	1	176.8	84	22.5	141	94	213	96	52	140	87	5.3	2	2	2	2	2	2	2	3	74.18146551	0	NA	78.8491373	0	0	72	0	0	74	0	0	NA	NA	NA	NA	NA	NA	NA	NA	NA	0	1116	1	1	1	2
10000579	2016	30	1	167.1	86	24.8	116	75	200	150	53	122	91	5.3	2	2	2	1	2	1	2	1	89.61825778	0	NA	72.40706166	0	0	85	0	0	81	0	0	86	0	0	88	0	0	84	0	0	0	2220	1	1	2	1
10000580	2016	49	1	181.7	89	23.7	141	84	240	209	43	164	102	5.3	2	2	2	2	1	2	2	2	90.94811534	0	NA	75.40723802	0	0	77	0	0	79	0	0	NA	NA	NA	78	0	0	79	0	0	0	2220	2	1	2	1
10000581	2016	42	1	166.2	70	20.8	104	71	182	74	59	108	88	5.2	2	2	2	1	2	NA	2	3	65.64499214	0	NA	77.2306173	0	0	82	0	0	81	0	0	81	0	0	70	0	0	79	0	0	0	2220	2	1	1	2
10000582	2016	35	1	170.1	77	20.9	149	80	165	137	62	77	NA	5.4	2	2	2	2	2	1	2	1	77.5287743	0	NA	81.80909842	0	0	NA	NA	NA	NA	NA	NA	NA	NA	NA	86	0	0	80	0	0	0	2248	1	1	1	2
10000583	2016	41	1	172.5	78	21.8	121	75	206	353	41	102	99	5.5	2	2	2	2	2	2	2	1	95.72183422	0	NA	99.59287701	0	0	NA	NA	NA	NA	NA	NA	93	0	0	NA	NA	NA	92	0	0	0	2249	2	1	1	2
10000585	2016	29	1	179.5	102	29	163	101	209	241	43	121	100	5.2	2	2	2	2	2	1	1	2	98.23644804	0	NA	94.59406568	0	0	95	0	0	94	0	0	99	0	0	94	0	0	97	0	0	0	2220	1	2	2	1
10000586	2016	50	1	157.2	69	20.4	119	78	190	32	89	87	105	5.7	2	2	2	2	2	1	2	1	93.25241396	0	NA	94.19507237	0	0	NA	NA	NA	NA	NA	NA	97	0	0	NA	NA	NA	NA	NA	NA	0	2405	2	1	1	2
10000587	2016	37	1	169.4	84	24.2	142	84	234	88	51	161	94	5.5	2	2	2	1	2	2	2	1	84.38327991	0	NA	86.00451024	0	0	NA	NA	NA	NA	NA	NA	NA	NA	NA	NA	NA	NA	NA	NA	NA	0	2405	1	1	2	2
10000588	2016	60	2	152.1	72	20.1	150	105	210	89	63	125	96	6.1	2	2	2	2	2	NA	2	3	85.1451622	0	NA	77.04758627	0	0	86	0	0	84	0	0	79	0	0	72	0	0	73	0	0	0	2410	2	1	1	2
10000589	2016	44	1	173.4	93	24.8	152	101	176	103	47	108	107	5.7	2	2	2	1	2	1	2	1	72.60048611	0	NA	NA	NA	NA	NA	NA	NA	80	0	0	70	0	0	NA	NA	NA	NA	NA	NA	0	2405	2	1	2	1
10000590	2016	47	1	169.7	95.5	28.2	138	99	221	127	51	143	131	6.7	2	2	2	2	2	1	2	1	88.02228179	0	NA	NA	NA	NA	NA	NA	NA	NA	NA	NA	87	0	0	NA	NA	NA	NA	NA	NA	0	2405	2	2	2	1
10000592	2016	40	1	169.7	97	29.4	133	88	224	196	51	156	123	5.9	2	2	2	2	2	1	2	1	88.31999119	0	NA	84.14923117	0	0	88	0	0	NA	NA	NA	82	0	0	79	0	0	NA	NA	NA	0	2042	2	2	2	1
10000593	2016	41	1	182.5	80	22.2	137	85	181	118	63	95	103	5.3	2	2	2	2	2	1	2	2	74.98794596	0	NA	NA	NA	NA	NA	NA	NA	81	0	0	83	0	0	76	0	0	76	0	0	0	2508	2	1	1	2
10000594	2016	52	1	169.2	88	24.8	139	90	152	85	48	88	96	5.4	2	2	2	2	2	2	2	1	66.02055123	0	NA	NA	NA	NA	70	0	0	62	0	0	60	0	0	62	0	0	63	0	0	0	2459	2	1	2	1
10000596	2016	27	1	172.3	87.5	24.1	153	92	186	138	67	98	87	5.7	2	2	2	2	2	2	2	2	86.64355961	0	NA	86.82270504	0	0	90	0	0	NA	NA	NA	84	0	0	86	0	0	81	0	0	0	2201	1	1	2	1
10000597	2016	47	1	167.8	78.5	22.7	129	76	174	53	64	101	93	5.2	2	2	2	2	2	2	2	1	64.25540196	0	NA	64.9103765	0	0	66	0	0	NA	NA	NA	61	0	0	59	1	0	63	0	0	1	1865	2	1	1	2
10000600	2016	35	1	167.1	83	22.3	128	77	239	127	79	133	94	5	2	2	2	1	2	2	2	2	73.12223753	0	NA	76.90447806	0	0	77	0	0	NA	NA	NA	70	0	0	62	0	0	70	0	0	0	2511	1	1	1	2
10000602	2016	38	1	164.5	83	22.8	147	95	181	101	47	117	115	5.2	2	2	2	2	2	1	1	1	78.54884336	0	NA	NA	NA	NA	80	0	0	NA	NA	NA	NA	NA	NA	NA	NA	NA	NA	NA	NA	0	947	1	1	1	2
10000603	2016	46	1	165.6	82	24	129	87	216	68	45	159	107	5.8	2	2	2	2	1	2	2	3	79.27181451	0	NA	NA	NA	NA	86	0	0	NA	NA	NA	85	0	0	81	0	0	88	0	0	0	2420	2	1	2	2
10000604	2016	33	1	179.5	82	21.6	131	77	196	161	49	117	92	5.6	2	2	2	2	2	1	2	2	72.7087875	0	NA	72.90192622	0	0	78	0	0	75	0	0	76	0	0	72	0	0	71	0	0	0	2182	1	1	1	2
10000606	2016	25	1	176.3	92.5	25.9	159	72	172	141	32	126	94	5.7	2	2	2	1	2	1	2	2	85.38894824	0	NA	92.16007937	0	0	95	0	0	84	0	0	81	0	0	90	0	0	82	0	0	0	2220	1	2	2	1
10000607	2016	23	1	166.3	69	21.1	124	80	163	39	78	68	85	5.3	2	2	2	2	1	2	2	3	81.5563092	0	NA	98.12925302	0	0	NA	NA	NA	NA	NA	NA	NA	NA	NA	NA	NA	NA	NA	NA	NA	0	365	1	1	1	2
10000608	2016	26	1	178.1	83	22.6	126	66	145	60	43	94	94	5.2	2	2	2	1	1	2	2	3	102.8239561	0	NA	94.86755745	0	0	97	0	0	97	0	0	94	0	0	92	0	0	92	0	0	0	2409	1	1	1	2
10000609	2016	31	1	177.7	78	18.9	143	83	189	64	52	126	95	5.4	2	2	2	1	2	1	2	3	87.62325554	0	NA	96.87542397	0	0	88	0	0	89	0	0	91	0	0	95	0	0	NA	NA	NA	0	1852	1	1	1	2
10000611	2016	45	2	162.6	76.5	20.5	132	78	169	31	84	60	94	5.4	2	2	2	2	1	2	2	2	64.91784684	0	NA	NA	NA	NA	77	0	0	NA	NA	NA	65	0	0	68	0	0	61	0	0	0	2185	2	1	1	2
10000613	2016	41	2	166.5	86	26.7	144	95	261	145	48	188	109	6.1	2	2	2	2	1	2	2	3	91.337708	0	NA	96.23539844	0	0	96	0	0	NA	NA	NA	94	0	0	90	0	0	NA	NA	NA	0	1853	2	2	2	2
10000614	2016	49	2	163.7	71.5	18.3	148	85	213	57	61	149	88	5.2	1	2	2	1	1	2	2	1	73.92287139	0	NA	74.73336971	0	0	67	0	0	69	0	0	76	0	0	74	0	0	72	0	0	0	2410	2	1	1	2
10000615	2016	27	2	152.1	85	26.6	107	64	190	100	46	127	92	5.5	2	2	2	2	2	2	2	2	107.074976	0	NA	110.3453438	0	0	109	1	0	NA	NA	NA	NA	NA	NA	NA	NA	NA	NA	NA	NA	1	949	1	2	2	2
10000616	2016	34	2	152.9	99.5	33	146	87	243	105	52	176	97	5.7	2	2	2	2	2	2	2	3	98.26390469	NA	NA	99.38980929	0	0	NA	NA	NA	135	0	0	97	0	0	91	0	0	125	0	0	0	2221	1	2	2	1
10000617	2016	35	2	153.7	69	22.9	113	73	179	46	73	88	93	5.5	2	2	2	2	2	2	2	3	74.02473963	0	NA	78.82181652	0	0	69	0	0	78	0	0	NA	NA	NA	68	0	0	NA	NA	NA	0	2405	1	1	1	2
10000618	2016	47	2	149.6	80	25.6	129	73	227	79	67	148	98	4.9	2	2	2	2	2	1	2	1	71.26120763	0	NA	74.36162432	0	0	NA	NA	NA	88	0	0	76	0	0	70	0	0	NA	NA	NA	0	2020	2	2	2	2
10000619	2016	24	2	160.1	69	20.2	105	65	158	40	56	96	96	4.9	2	2	2	2	2	2	2	3	93.83495508	0	NA	88.20872642	0	0	NA	NA	NA	NA	NA	NA	NA	NA	NA	NA	NA	NA	NA	NA	NA	0	365	1	1	1	2
10000620	2016	25	2	162.5	76	21.5	103	60	135	65	53	68	90	4.8	2	2	2	2	2	1	2	2	103.2873561	0	NA	115.0909459	0	0	108	0	0	NA	NA	NA	NA	NA	NA	NA	NA	NA	NA	NA	NA	0	969	1	1	1	2
10000621	2016	42	2	156.6	66	20.6	113	70	195	28	74	116	94	5.6	2	2	2	2	2	2	2	3	70.25089651	0	NA	80.75364986	0	0	79	0	0	70	0	0	79	0	0	75	0	0	74	0	0	0	2221	2	1	1	2
10000622	2016	34	2	161.3	72	22.3	107	70	178	54	49	124	93	5.1	2	2	2	2	2	2	2	3	108.8503792	0	NA	120.8485856	0	0	114	0	0	96	0	0	108	0	0	93	0	0	90	0	0	0	2410	1	1	1	2
10000623	2016	45	2	165.8	85	22.6	187	122	205	41	122	70	96	5.6	2	2	2	2	2	2	2	1	72.15613652	0	NA	NA	NA	NA	NA	NA	NA	65	0	0	NA	NA	NA	61	0	0	65	0	0	0	2221	2	1	1	2
10000625	2016	53	2	159.3	79	21.5	125	82	282	127	45	185	96	6	2	2	2	2	2	2	2	3	64.7297284	0	NA	NA	NA	NA	NA	NA	NA	NA	NA	NA	62	0	0	56	1	0	51	1	0	1	1853	2	1	1	2
10000626	2016	40	2	152.9	65.5	18.6	111	64	168	58	75	80	96	5.7	2	2	2	2	2	2	2	2	91.98729725	0	NA	98.90526254	0	0	94	0	0	NA	NA	NA	NA	NA	NA	NA	NA	NA	NA	NA	NA	0	949	2	1	1	2
10000627	2016	35	2	154.5	73	20.8	109	64	180	50	65	111	84	5.1	2	2	2	2	2	2	2	3	80.0889879	0	NA	86.4790365	0	0	NA	NA	NA	NA	NA	NA	NA	NA	0	81	0	0	74	0	0	0	2339	1	1	1	2
10000628	2016	25	2	142.7	65	25	112	68	151	31	67	75	90	5.5	2	2	2	1	2	1	2	3	97.74319845	0	NA	93.29755367	0	0	NA	NA	NA	NA	NA	NA	NA	NA	NA	NA	NA	NA	NA	NA	NA	0	365	1	2	2	2
10000629	2016	22	2	151.8	70.5	22.2	121	70	139	29	69	63	100	5.6	2	2	2	2	2	2	1	3	97.87962523	0	NA	98.3453366	0	0	99	0	0	87	0	0	86	0	0	88	0	0	90	0	0	0	2410	1	1	1	2
10000630	2016	37	2	158.9	91.5	26.9	113	69	205	51	83	106	88	5	2	2	2	2	2	2	2	3	87.34165844	0	NA	107.7395336	0	0	105	0	0	NA	NA	NA	101	0	0	86	0	0	85	0	0	0	2423	1	2	2	1
10000631	2016	37	2	160.1	78	22.5	115	72	261	127	73	165	95	5.6	2	2	2	2	2	1	2	2	72.85351704	0	NA	NA	NA	NA	74	0	0	NA	NA	NA	69	0	0	NA	NA	NA	76	0	0	0	2472	1	1	1	2
10000632	2016	48	2	159.9	98	26.2	137	76	182	117	80	70	96	5.5	2	2	2	2	2	1	1	1	85.65243387	0	NA	88.47940467	0	0	77	0	0	81	0	0	82	0	0	78	0	0	88	0	0	0	2221	2	2	2	1
10000633	2016	50	2	167.3	75	18.8	119	80	211	115	51	146	98	6	2	2	2	2	2	2	2	2	66.82208554	0	NA	70.73083373	0	0	79	0	0	68	0	0	65	0	0	68	0	0	71	0	0	0	2419	2	1	1	2
10000634	2016	38	2	154.1	81	24	106	61	222	54	68	142	99	5.7	2	2	2	1	2	2	2	3	68.14566064	0	NA	NA	NA	NA	80	NA	0	71	0	0	NA	NA	NA	NA	NA	NA	NA	NA	NA	0	1312	1	1	1	2
10000635	2016	43	2	164	92.5	31.1	126	80	273	189	53	182	100	6.4	2	2	2	1	2	2	2	3	76.74669039	0	NA	78.85229875	0	0	81	0	0	72	0	0	NA	NA	NA	NA	NA	NA	NA	NA	NA	0	1153	2	2	2	1
10000636	2016	30	2	156.3	80.5	27.4	133	86	369	293	49	237	91	5.5	2	2	2	1	2	2	2	3	94.4528138	0	NA	95.30446801	0	0	91	0	0	81	0	0	83	0	0	83	0	0	76	0	0	0	2221	1	2	2	2
10000637	2016	65	2	150.1	65	18	130	74	245	126	57	173	111	6.2	1	2	2	2	1	2	2	3	64.92906213	0	NA	59.0092421	0	1	66	0	0	55	0	1	53	1	0	58	1	0	60	0	0	1	365	3	1	1	2
10000638	2016	50	2	158.5	84	23.2	117	71	210	79	66	117	100	5.8	2	2	2	2	2	2	2	3	72.29627861	0	NA	81.11030974	0	0	78	0	0	NA	NA	NA	71	0	0	73	0	0	NA	NA	NA	0	2405	2	1	1	2
10000639	2016	47	2	157.5	84.5	24.3	130	76	213	63	58	149	81	5.5	2	2	2	2	2	2	2	3	66.01073702	0	NA	66.59700894	0	0	NA	NA	NA	56	0	1	57	1	0	57	1	0	NA	NA	NA	1	1153	2	1	1	2
10000640	2016	26	2	164.1	81	25.2	129	66	168	44	69	92	82	5.3	2	2	2	2	2	2	2	3	91.70392536	0	NA	90.71599669	0	0	91	0	0	79	0	0	84	0	0	83	0	0	NA	NA	NA	0	2405	1	2	2	2
10000641	2016	21	2	160.4	78.5	22.6	110	67	182	98	66	104	87	5.3	2	2	2	2	2	2	2	2	87.03473218	0	NA	83.30971523	0	0	84	0	0	81	0	0	75	0	0	89	0	0	109	0	0	0	2410	1	1	1	2
10000642	2016	24	2	162.1	63	18.7	107	61	157	73	52	92	105	5	2	2	2	2	2	2	2	3	90.72865578	0	NA	97.74319845	0	0	92	0	0	97	0	0	96	0	0	97	0	0	96	0	0	0	2221	1	1	1	2
10000643	2016	22	2	155.7	60	17.9	139	97	209	76	61	137	91	5.2	2	2	2	2	2	2	2	2	74.35124554	0	NA	67.88850063	0	0	72	0	0	NA	NA	NA	NA	NA	NA	NA	NA	NA	NA	NA	NA	0	760	1	1	1	2
10000644	2016	52	2	162.7	69	18.8	110	63	234	103	70	149	111	6.1	2	2	2	1	2	1	1	1	75.16095976	0	NA	72.27663558	0	0	NA	NA	NA	NA	NA	NA	63	0	0	73	0	0	70	0	0	0	2221	2	1	1	2
10000646	2016	19	2	149.5	63	18	120	65	156	57	76	70	98	5.2	2	2	2	2	2	2	2	3	97.02034606	NA	NA	110.1185121	0	0	101	0	0	93	0	0	NA	NA	NA	NA	NA	NA	NA	NA	NA	0	1153	1	1	1	2
10000647	2016	51	2	156.1	82	23.1	129	76	207	282	44	123	NA	6	2	2	2	2	2	1	2	3	74.30983819	0	NA	77.81739716	0	0	NA	NA	NA	76	0	0	73	0	0	NA	NA	NA	74	0	0	0	2221	2	1	1	2
10000648	2016	61	1	168.5	88	24.9	115	73	230	59	50	165	104	NA	2	2	2	2	1	2	2	3	79.35809134	0	NA	74.73132878	0	0	85	0	0	73	0	0	73	0	0	73	0	0	73	0	0	0	2385	2	1	2	1
10000649	2016	57	1	166.1	82.4	21.5	150	94	232	144	72	138	90	NA	2	2	2	2	2	NA	2	1	78.6795031	0	NA	NA	NA	NA	77	0	0	80	0	0	NA	NA	NA	77	0	0	78	0	0	0	2234	2	1	1	2
10000653	2016	55	2	158.1	81	22.6	102	62	195	86	71	108	98	5.4	2	2	2	2	1	2	2	3	65.01900593	0	NA	63.7148985	0	0	60	0	0	60	0	0	NA	NA	NA	61	0	0	NA	NA	NA	0	1859	2	1	1	2
10000654	2016	66	2	137.1	81	22.1	114	74	226	173	85	103	103	5.9	2	2	2	2	2	2	2	3	79.67277919	0	NA	NA	NA	NA	NA	NA	NA	NA	NA	NA	NA	NA	NA	NA	NA	NA	81	0	0	0	2315	3	1	1	2
10000655	2016	23	2	163.3	67.2	19.6	111	60	NA	56	63	80	85	NA	2	2	2	2	2	2	2	3	88.89258361	0	NA	NA	NA	NA	85	0	0	NA	NA	NA	70	0	0	78	0	0	75	0	0	0	2277	1	1	1	2
10000661	2016	59	1	174.3	90	24.2	122	88	187	56	62	110	94	5.6	2	2	2	2	2	2	2	1	63.67040002	0	NA	63.36401628	0	0	63	0	0	67	0	0	65	0	0	62	0	0	63	0	0	0	2221	2	1	2	1
10000662	2016	59	1	167.3	95	27.8	108	74	211	169	43	146	104	5.8	2	2	2	2	2	2	2	2	75.80268551	0	NA	NA	NA	NA	NA	NA	NA	NA	NA	NA	78	0	0	75	0	0	75	0	0	0	2329	2	2	2	1
10000663	2016	52	1	164	84	22.2	118	72	228	99	65	146	98	5.5	2	2	2	2	2	1	2	1	71.7868219	0	NA	70.51830876	0	0	65	0	0	70	0	0	73	0	0	73	0	0	60	0	0	0	2474	2	1	1	2
10000665	2016	41	1	174.6	114	37.1	128	88	216	207	36	153	117	6.7	1	2	1	2	2	2	2	3	63.35073674	0	NA	NA	NA	NA	NA	NA	NA	NA	NA	NA	NA	NA	NA	NA	NA	NA	62	0	0	0	2239	2	2	2	1
10000667	2016	36	1	170.9	74	21.2	111	70	NA	37	82	64	92	NA	2	2	2	1	2	1	1	1	81.80909842	0	NA	NA	NA	NA	NA	NA	NA	NA	NA	NA	87	0	0	82	0	0	84	0	0	0	2255	1	1	1	2
10000670	2016	73	2	145.1	89.4	23	123	66	199	207	44	132	NA	6.2	2	2	2	2	1	1	2	3	70.59858541	0	NA	69.1031912	0	0	61	0	0	NA	NA	NA	NA	NA	NA	NA	NA	NA	NA	NA	NA	0	736	3	1	1	2
10000672	2016	67	1	167.9	94	24.9	137	66	157	45	60	88	NA	6.1	1	1	2	1	1	1	2	1	103.3727717	0	NA	108.9817984	0	0	103	0	0	114	0	0	NA	NA	NA	NA	NA	NA	NA	NA	NA	0	1253	3	1	2	1
10000673	2016	68	2	151	71.8	18.4	156	65	218	47	76	124	85	5.9	2	2	1	2	2	2	2	2	93.2055125	0	NA	97.14521699	0	0	95	0	0	94	0	0	93	0	0	87	0	0	NA	NA	NA	0	1983	3	1	1	2
10000679	2016	67	1	170.9	83	23.7	136	74	175	91	58	102	86	5.7	1	2	2	1	1	2	1	2	69.33203648	0	NA	71.80576567	0	0	76	0	0	NA	NA	NA	NA	NA	NA	NA	NA	NA	NA	NA	NA	0	757	3	1	2	2
10000680	2016	65	2	151.4	91.5	26.4	119	73	168	53	56	107	88	6.1	1	2	2	2	2	2	2	3	74.3000653	0	NA	73.97521215	0	0	65	0	0	NA	NA	NA	NA	NA	NA	NA	NA	NA	NA	NA	NA	0	757	3	2	2	1
10000684	2016	61	1	161.9	80	21.9	148	71	197	166	53	123	NA	5.8	2	2	2	2	1	1	2	3	89.47694797	0	NA	91.13857697	0	0	85	0	0	NA	NA	NA	NA	NA	NA	NA	NA	NA	NA	NA	NA	0	757	2	1	1	2
10000687	2016	69	2	154.6	85.5	24.6	120	67	178	93	58	98	126	6.5	1	1	1	2	1	2	2	1	83.45602703	0	NA	90.41278479	0	0	NA	NA	NA	NA	NA	NA	NA	NA	NA	NA	NA	NA	89	0	0	0	2214	3	1	1	2
10000688	2016	70	1	157.1	73	19.7	156	71	221	47	76	136	107	6.3	2	2	2	2	2	2	2	1	77.38352741	0	NA	85.66228969	0	0	NA	NA	NA	NA	NA	NA	NA	NA	NA	NA	NA	NA	NA	NA	NA	0	365	3	1	1	2
10000690	2016	66	2	145.5	80.5	22	142	63	205	69	82	106	87	6	1	2	1	2	1	2	2	3	84.52755083	0	NA	89.59441277	0	0	91	0	0	85	0	0	NA	NA	NA	NA	NA	NA	90	0	0	0	2214	3	1	1	2
10000692	2016	66	2	147.7	82	22.3	149	88	184	108	53	108	NA	5.9	1	2	2	2	1	2	2	3	73.97521215	0	NA	73.65663266	0	0	76	0	0	80	0	0	NA	NA	NA	NA	NA	NA	NA	NA	NA	0	1121	3	1	1	2
10000694	2016	71	1	162.6	70	21.4	159	81	169	59	65	93	NA	5.7	2	2	2	2	1	2	2	1	69.07629649	0	NA	NA	NA	NA	76	0	0	NA	NA	NA	NA	NA	NA	NA	NA	NA	NA	NA	NA	0	757	3	1	1	2
10000696	2016	70	1	169.5	92	25.3	147	72	175	103	57	107	111	6.4	1	2	2	2	1	1	2	1	74.17448755	0	NA	83.0259685	0	0	85	0	0	76	0	0	NA	NA	NA	NA	NA	NA	NA	NA	NA	0	1120	3	2	2	1
10000697	2016	64	2	156.6	90	23.2	111	72	182	55	71	96	84	5.8	2	2	2	2	2	2	2	3	70.81277671	0	NA	75.65585907	0	0	63	0	0	NA	NA	NA	NA	NA	NA	64	0	0	NA	NA	NA	0	1848	2	1	1	1
10000699	2016	59	2	158.3	93	26.6	135	70	256	156	55	160	89	5.4	2	2	2	2	2	2	2	3	72.48543498	0	NA	74.68618072	0	0	72	0	0	69	0	0	NA	NA	NA	72	0	0	69	0	0	0	2214	2	2	2	1
10000700	2016	68	2	146.8	99.5	27.9	130	93	154	96	43	95	100	6.6	1	2	1	2	2	2	2	3	67.28760103	0	NA	67.0062655	0	0	61	0	0	NA	NA	NA	NA	NA	NA	NA	NA	NA	NA	NA	NA	0	757	3	2	2	1
10000703	2016	64	1	159.2	77	21.7	110	58	198	54	67	119	87	6.2	2	2	1	2	1	2	2	2	84.23766621	0	NA	92.23898835	0	0	86	0	0	NA	NA	NA	NA	NA	NA	68	0	0	NA	NA	NA	0	1848	2	1	1	2
10000704	2016	62	2	151.5	88	21.3	141	70	180	70	55	108	116	5.8	2	2	1	2	1	2	2	2	66.875186	0	NA	65.5140617	0	0	NA	NA	NA	NA	NA	NA	NA	NA	NA	NA	NA	NA	NA	NA	NA	0	365	2	1	1	2
10000705	2016	77	1	159.3	99	26.2	151	56	147	52	54	82	100	6.2	1	1	1	2	1	2	1	1	62.58029218	0	NA	70.92349571	0	0	67	1	0	NA	NA	NA	NA	NA	NA	NA	NA	NA	NA	NA	NA	1	756	3	2	2	1
10000707	2016	60	1	168.1	78.5	20.3	122	67	225	73	60	155	92	5.8	2	2	2	2	1	1	2	1	80.8839312	0	NA	77.16280905	0	0	76	0	0	NA	NA	NA	NA	NA	NA	NA	NA	NA	79	0	0	0	2214	2	1	1	2
10000708	2016	56	2	156.5	72.5	18.3	126	79	166	49	63	97	94	6	2	2	1	2	2	2	2	3	92.34397108	0	NA	91.87607356	0	0	91	0	0	95	0	0	NA	NA	NA	92	0	0	100	0	0	0	2214	2	1	1	2
10000709	2016	85	1	152.1	89	25.9	151	72	175	83	54	106	106	5.8	1	2	2	2	1	2	2	3	72.15021755	0	NA	NA	NA	NA	NA	NA	NA	76	0	0	NA	NA	NA	NA	NA	NA	NA	NA	NA	0	1120	3	2	2	1
10000713	2016	76	2	146.4	65.5	20.2	130	65	208	89	67	129	NA	5.9	1	2	2	2	2	1	2	3	65.17358365	0	NA	64.92953083	0	0	NA	NA	NA	NA	NA	NA	NA	NA	NA	NA	NA	NA	NA	NA	NA	0	365	3	1	1	2
10000715	2016	64	2	144.4	86	25.5	156	94	237	116	61	157	90	5.6	2	2	2	2	2	2	2	3	74.63141508	0	NA	NA	NA	NA	NA	NA	NA	NA	NA	NA	NA	NA	NA	73	0	0	74	0	0	0	2214	2	2	2	2
10000717	2016	71	1	164.9	94	30.1	153	76	241	184	45	166	106	5.6	1	2	2	2	2	2	2	3	67.32080154	0	NA	59.44872908	0	1	NA	NA	NA	NA	NA	NA	NA	NA	NA	NA	NA	NA	NA	NA	NA	1	365	3	2	2	1
10000718	2016	59	2	168.2	100	27.6	141	91	238	84	56	165	88	5.9	2	2	2	2	2	2	1	2	79.23180326	0	NA	NA	NA	NA	78	0	0	NA	NA	NA	NA	NA	NA	NA	NA	NA	82	0	0	0	2214	2	2	2	1
10000719	2016	40	2	158.7	78.5	21.2	114	69	170	69	56	105	93	4.9	2	2	2	2	2	2	2	2	99.60867187	0	NA	100.987947	0	0	102	0	0	NA	NA	NA	NA	NA	NA	NA	NA	NA	NA	NA	NA	0	756	2	1	1	2
10000720	2016	49	2	156.5	83.3	24.2	117	65	190	226	36	111	91	5.7	2	2	2	2	2	2	2	2	66.20406927	0	NA	68.91353392	0	0	67	0	0	NA	NA	NA	NA	NA	NA	NA	NA	NA	NA	NA	NA	0	748	2	1	1	2
10000721	2016	58	2	155.5	85	26.4	142	75	209	90	61	134	101	5.9	2	2	2	2	1	2	2	2	75.41640492	0	NA	77.78828077	0	0	73	0	0	NA	NA	NA	NA	NA	NA	78	0	0	75	0	0	0	2214	2	2	2	2
10000723	2016	66	2	153.2	94	29.7	123	68	188	153	61	110	NA	6	1	2	2	2	2	2	2	3	72.67090196	0	NA	71.10238013	0	0	NA	NA	NA	80	0	0	NA	NA	NA	NA	NA	NA	NA	NA	NA	0	1121	3	2	2	1
10000725	2016	63	2	156.3	87.5	28.2	122	66	241	95	82	143	113	6.9	1	2	1	2	2	2	2	3	85.66366623	0	NA	88.87198037	0	0	97	0	0	83	0	0	NA	NA	NA	82	0	0	76	0	0	0	2214	2	2	2	2
10000726	2016	66	2	153.1	72	22.1	128	75	177	76	53	109	88	5.9	2	2	1	2	2	1	2	3	63.63555015	0	NA	72.35793958	0	0	72	0	0	71	0	0	NA	NA	NA	69	0	0	66	0	0	0	2214	3	1	1	2
10000729	2016	65	2	150.2	75	23.8	114	63	256	98	79	166	98	5.9	2	2	2	2	2	1	2	2	77.05981006	0	NA	78.17120991	0	0	NA	NA	NA	78	0	0	NA	NA	NA	NA	NA	NA	NA	NA	NA	0	1120	3	1	1	2
10000730	2016	67	1	173.4	86	21.4	137	83	186	106	59	115	NA	6.3	1	2	2	2	2	1	2	1	68.45055218	0	NA	NA	NA	NA	NA	NA	NA	68	0	0	NA	NA	NA	NA	NA	NA	NA	NA	NA	0	1120	3	1	1	1
10000732	2016	68	1	162.5	74	20.6	135	76	217	66	88	109	101	6.1	2	2	2	2	2	2	2	2	70.85985168	0	NA	67.87513951	0	0	68	0	0	71	0	0	NA	NA	NA	NA	NA	NA	NA	NA	NA	0	1121	3	1	1	2
10000733	2016	64	2	149.4	71	22.8	155	71	181	55	76	93	102	6.1	2	2	1	2	2	1	1	3	62.25163533	0	NA	58.41575108	0	1	NA	NA	NA	NA	NA	NA	NA	NA	NA	NA	NA	NA	NA	NA	NA	1	365	2	1	1	2
10000737	2016	67	2	148.2	76	23.9	160	77	198	265	41	117	108	6.4	1	2	1	2	2	2	2	3	75.00068536	0	NA	64.09367961	0	0	71	0	0	71	0	0	NA	NA	NA	63	0	0	NA	NA	NA	0	1848	3	1	1	2
10000740	2016	61	2	158.6	64	17.7	124	66	168	46	54	104	82	5.9	2	2	2	2	1	2	2	3	67.18800644	0	NA	64.78769033	0	0	59	0	1	71	0	0	NA	NA	NA	NA	NA	NA	NA	NA	NA	1	756	2	1	1	2
10000741	2016	64	1	172.1	79	21.6	154	89	172	261	47	78	NA	5.6	1	2	2	2	2	2	2	1	104.7408217	0	NA	95.39699728	0	0	93	0	0	114	0	0	NA	NA	NA	NA	NA	NA	NA	NA	NA	0	1120	2	1	1	2
10000743	2016	40	1	187.9	97	26.4	161	92	209	695	34	62	98	5.8	2	2	2	2	2	1	1	1	83.61768851	0	NA	84.14923117	1	0	82	1	0	80	0	0	NA	NA	NA	NA	NA	NA	NA	NA	NA	1	365	2	2	2	1
10000744	2016	40	2	159.9	82.5	26.5	115	72	190	110	46	127	88	6	2	2	2	2	2	2	2	3	91.98729725	0	NA	79.11338907	0	0	86	1	0	NA	NA	NA	NA	NA	NA	NA	NA	NA	NA	NA	NA	1	756	2	2	2	2
10000745	2016	53	1	172	81	23.9	128	69	244	35	82	134	107	6.4	2	2	2	1	2	1	2	1	90.29379818	0	NA	96.76907118	0	0	NA	NA	NA	NA	NA	NA	NA	NA	NA	NA	NA	NA	NA	NA	NA	0	518	2	1	2	2
10000746	2016	65	2	160	78	24.7	119	66	223	46	80	129	100	6.4	2	2	2	2	2	2	1	3	81.58725723	0	NA	81.23054317	0	0	88	0	0	NA	NA	NA	NA	NA	NA	NA	NA	NA	NA	NA	NA	0	757	3	1	1	2
10000747	2016	65	2	151.5	78	22.6	135	67	238	89	72	142	95	6	1	2	1	2	2	2	1	3	78.51448928	0	NA	78.17120991	0	0	79	0	0	81	0	0	NA	NA	NA	NA	NA	NA	NA	NA	NA	0	1121	3	1	1	2
10000748	2016	67	2	144.6	98.2	29	158	98	241	132	64	151	93	6.2	1	2	2	2	2	2	2	3	76.39247825	0	NA	80.53754905	0	0	69	0	0	69	0	0	NA	NA	NA	NA	NA	NA	NA	NA	NA	0	1121	3	2	2	1
10000751	2016	66	1	172.4	76	19.7	150	80	170	110	58	87	83	5.9	2	2	2	2	2	1	2	1	78.70141676	0	NA	73.77194371	0	0	72	0	0	82	0	0	NA	NA	NA	NA	NA	NA	NA	NA	NA	0	1120	3	1	1	2
10000752	2016	60	2	152.4	74	22.6	111	62	201	67	61	131	85	5.9	2	2	2	2	2	1	2	2	80.33902088	0	NA	81.49470905	0	0	83	0	0	81	0	0	NA	NA	NA	NA	NA	NA	NA	NA	NA	0	1120	2	1	1	2
10000756	2016	82	1	152.7	70	20.2	168	86	166	44	68	87	88	5.4	1	2	2	2	1	1	2	1	70.8815354	0	NA	67.81315696	0	0	NA	NA	NA	NA	NA	NA	NA	NA	NA	NA	NA	NA	NA	NA	NA	0	365	3	1	1	2
10000760	2016	87	2	137.9	79.5	25.6	149	77	175	82	59	101	99	5.7	2	2	2	2	2	2	2	3	72.21275562	0	NA	73.35885587	0	0	NA	NA	NA	NA	NA	NA	NA	NA	NA	NA	NA	NA	NA	NA	NA	0	365	3	2	2	2
10000763	2016	65	1	162.3	87	23.2	154	92	178	78	53	117	97	6.4	2	2	2	2	2	1	2	3	70.8490543	0	NA	64.62511624	0	0	NA	NA	NA	NA	NA	NA	NA	NA	NA	NA	NA	NA	NA	NA	NA	0	365	3	1	2	1
10000764	2016	60	2	156.1	87.5	24.9	147	71	191	146	54	113	142	7.9	1	1	1	2	2	2	2	3	72.13663305	0	NA	74.33271529	0	0	NA	NA	NA	NA	NA	NA	NA	NA	NA	NA	NA	NA	NA	NA	NA	0	365	2	1	1	2
10000765	2016	78	1	162.9	74	18.2	144	77	172	98	44	119	NA	6.8	1	1	2	2	2	1	2	1	82.07923937	0	NA	NA	NA	NA	79	0	0	NA	NA	NA	NA	NA	NA	NA	NA	NA	NA	NA	NA	0	757	3	1	1	2
10000767	2016	81	2	140	86	26	152	79	211	67	71	123	91	5.8	2	2	1	2	2	2	2	3	66.18355273	0	NA	61.71871029	0	0	61	0	0	57	0	1	NA	NA	NA	NA	NA	NA	NA	NA	NA	1	1120	3	2	2	2
10000769	2016	72	2	154.3	75	21.3	127	69	174	69	67	92	80	5.2	2	2	2	2	1	2	2	3	74.83067127	0	NA	64.85547931	0	0	NA	NA	NA	NA	NA	NA	NA	NA	NA	NA	NA	NA	NA	NA	NA	0	365	3	1	1	2
10000770	2016	57	2	153.9	62	17	134	85	175	90	62	103	96	6.3	2	2	2	2	2	1	2	1	89.98130416	0	NA	93.38143888	0	0	78	0	0	85	0	0	NA	NA	NA	NA	NA	NA	NA	NA	NA	0	1121	2	1	1	2
10000771	2016	69	1	163.5	85	24.6	149	87	180	78	59	105	90	6.4	1	2	2	2	1	2	2	1	63.80588807	0	NA	66.74589026	0	0	66	0	0	NA	NA	NA	NA	NA	NA	NA	NA	NA	NA	NA	NA	0	756	3	1	2	1
10000772	2016	74	2	145.5	80	26.5	138	82	164	92	62	85	95	5.5	1	1	2	2	1	1	1	2	71.58562569	0	NA	72.6116186	0	0	NA	NA	NA	NA	NA	NA	NA	NA	NA	NA	NA	NA	NA	NA	NA	0	365	3	2	2	2
10000773	2016	61	2	154.1	70	20	147	84	242	252	56	142	109	6.3	2	2	1	2	2	2	2	3	74.33271529	0	NA	75.31455492	0	0	76	0	0	70	0	0	NA	NA	NA	NA	NA	NA	NA	NA	NA	0	1121	2	1	1	2
10000774	2016	65	1	168.7	89	25.2	119	78	150	66	68	62	101	NA	1	2	2	1	2	1	2	2	67.33355636	0	NA	75.43772496	0	0	75	0	0	NA	NA	NA	NA	NA	NA	NA	NA	NA	NA	NA	NA	0	733	3	2	2	1
10000776	2016	65	1	175	97	26.5	139	85	185	117	48	119	113	NA	1	2	2	2	2	2	2	3	67.33355636	0	NA	NA	NA	NA	64	0	0	NA	NA	NA	62	0	0	NA	NA	NA	NA	NA	NA	0	1496	3	2	2	1
10000779	2016	57	1	158.5	69.4	20.9	120	74	196	60	69	109	104	6.6	1	1	2	1	2	2	2	1	80.91793534	0	NA	82.86685825	0	0	67	1	0	NA	NA	NA	NA	NA	NA	NA	NA	NA	NA	NA	NA	1	932	2	1	1	2
10000781	2017	49	1	171.4	91	25.2	118	84	187	113	40	125	110	6.1	1	2	2	2	2	2	2	3	73.94033138	0	NA	73.94033138	0	0	74	0	0	NA	NA	NA	69	0	0	70	0	0	74	0	0	0	1852	2	2	2	1
10000782	2016	59	1	170.3	78	20.8	135	83	216	85	98	92	109	5.4	2	2	2	2	2	2	2	2	93.29134801	0	NA	91.34979363	0	0	99	0	0	100	0	0	NA	NA	NA	NA	NA	NA	NA	NA	NA	0	1204	2	1	1	2
10000785	2017	59	1	171.4	103	33.1	149	90	169	92	40	115	116	6	1	2	1	2	2	1	1	1	83.68116181	0	NA	83.68116181	0	0	NA	NA	NA	NA	0	NA	NA	NA	NA	NA	NA	NA	NA	NA	NA	0	1778	2	2	2	1
10000786	2017	44	2	158.3	65.2	18.6	130	72	197	52	69	116	93	5.3	2	2	2	2	2	1	2	2	91.25518474	0	NA	91.25518474	0	0	87	0	0	NA	0	NA	86	0	0	76	0	0	NA	NA	0	0	1662	2	1	1	2
10000787	2016	57	1	171.1	106.2	31.3	139	91	187	225	42	112	107	5.8	2	2	2	1	2	2	2	1	66.60115538	0	NA	65.9452197	0	0	67	0	0	NA	NA	NA	NA	NA	NA	NA	NA	NA	NA	NA	NA	0	818	2	2	2	1
10000788	2016	68	1	166.6	83	23.7	128	77	142	68	47	85	97	6.1	2	2	1	2	1	2	2	1	66.46723744	0	NA	NA	NA	NA	76	1	0	73	0	0	NA	NA	NA	64	0	0	67	0	0	1	735	3	1	2	2
10000791	2016	59	2	153.2	83.5	25.6	119	70	220	98	67	135	91	5.8	2	2	2	2	2	2	2	3	80.72748378	0	NA	76.02666148	0	0	78	0	0	83	0	0	NA	NA	NA	NA	NA	NA	NA	NA	NA	0	1099	2	2	2	2
10000792	2016	72	2	147.9	86.5	25.6	172	103	237	105	81	128	93	6.2	2	2	1	2	1	2	2	2	66.19278841	0	NA	70.59858541	0	0	68	0	0	69	0	0	NA	NA	NA	NA	NA	NA	NA	NA	NA	0	1099	3	2	2	2
10000794	2016	67	2	151.9	85	22.8	120	68	257	72	99	139	91	5.6	2	2	1	2	1	2	2	1	65.40304214	0	NA	NA	NA	NA	60	0	0	69	0	0	NA	NA	NA	63	0	0	62	0	0	0	2196	3	1	1	2
10000795	2016	60	2	150.4	79.5	22.5	126	72	212	73	68	124	NA	5.9	2	2	2	2	2	2	2	3	80.33902088	0	NA	83.08809545	0	0	78	0	0	NA	NA	NA	NA	NA	NA	NA	NA	NA	NA	NA	NA	0	735	2	1	1	2
10000796	2016	63	1	165.1	81	23.6	161	94	198	179	56	101	NA	5.4	1	2	1	2	2	2	2	1	90.07955701	0	NA	79.39954386	0	0	71	0	0	NA	NA	NA	NA	NA	NA	83	0	0	NA	NA	NA	0	1834	2	1	2	2
10000797	2016	57	2	144.2	82	24.3	124	72	266	156	63	176	94	5.3	2	2	2	2	2	2	2	3	83.09654991	0	NA	78.17085575	0	0	81	0	0	NA	NA	NA	NA	NA	NA	78	0	0	74	0	0	0	2196	2	1	1	2
10000798	2016	71	2	141.4	82	21.6	120	82	237	104	65	157	93	6.1	2	2	2	2	2	2	2	3	73.76282724	0	NA	70.87861678	0	0	NA	NA	NA	76	0	0	NA	NA	NA	NA	NA	NA	NA	NA	NA	0	1099	3	1	1	2
10000799	2016	64	2	149.5	81.5	21.7	134	77	261	203	58	178	99	6.1	2	2	2	2	2	2	2	1	101.6284842	0	NA	96.57442283	0	0	109	0	0	103	0	0	NA	NA	NA	NA	NA	NA	NA	NA	NA	0	1099	2	1	1	2
10000800	2016	68	1	165.8	102	29.7	124	70	185	95	46	122	121	6.7	2	1	2	2	2	1	1	1	75.84381612	0	NA	68.74921382	0	0	71	0	0	73	0	0	NA	NA	NA	NA	NA	NA	NA	NA	NA	0	1099	3	2	2	1
10000801	2016	48	1	168.5	70.5	20.4	129	84	186	55	61	112	111	6	2	2	2	2	2	2	2	3	92.89853415	0	NA	96.8167956	0	0	81	0	0	91	0	0	NA	NA	NA	NA	NA	NA	NA	NA	NA	0	1099	2	1	1	2
10000802	2016	66	2	156	78.5	22.9	130	66	198	107	63	115	94	6.2	2	2	1	2	2	2	2	2	72.67090196	0	NA	75.00068536	0	0	76	0	0	76	0	0	NA	NA	NA	70	0	0	NA	NA	NA	0	1834	3	1	1	2
10000810	2016	57	2	157.8	80.5	19	115	71	186	51	83	83	86	5.9	2	2	2	2	2	1	2	3	89.98130416	0	NA	85.97764631	0	0	82	0	0	80	0	0	NA	NA	NA	78	0	0	81	0	0	0	2196	2	1	1	2
10000812	2016	71	2	145	84.5	24.2	120	70	230	80	77	134	106	6.2	2	2	2	2	1	1	2	3	66.45902365	0	NA	73.46733291	0	0	NA	NA	NA	NA	NA	NA	NA	NA	NA	NA	NA	NA	NA	NA	NA	0	365	3	1	1	2
10000814	2016	62	1	174.8	72.5	18.5	132	82	192	100	86	87	NA	6.5	2	2	2	2	2	1	2	1	91.97281538	0	NA	NA	NA	NA	101	0	0	117	0	0	NA	NA	NA	105	0	0	99	0	0	0	2196	2	1	1	2
10000816	2016	71	1	165.7	91.2	24	133	68	185	92	42	134	97	5.9	1	2	2	2	2	2	NA	3	94.62633568	0	NA	92.63741162	0	0	82	0	0	87	0	0	NA	NA	NA	72	0	0	82	0	0	0	2196	3	1	2	1
10000818	2016	61	2	150.3	82.5	25.7	116	74	268	91	65	188	97	6	1	2	1	1	2	2	2	2	84.74219782	0	NA	91.6110753	0	0	NA	NA	NA	85	0	0	NA	NA	NA	88	0	0	76	0	0	0	2196	2	2	2	2
10000819	2016	64	2	160.3	68	17.6	123	68	242	135	55	166	100	5.5	2	2	2	2	2	2	2	3	90.78011805	0	NA	NA	NA	NA	92	0	0	NA	NA	NA	NA	NA	NA	NA	NA	NA	NA	NA	NA	0	735	2	1	1	2
10000820	2016	60	2	147.8	103.5	30.1	129	82	242	128	64	157	96	6.4	1	2	2	2	2	2	2	3	74.68618072	0	NA	70.58774263	0	0	74	0	0	67	0	0	NA	NA	NA	62	0	0	60	0	0	0	2196	2	2	2	1
10000823	2016	63	2	148	65.8	17.5	143	86	184	47	68	101	100	5.6	2	2	2	2	2	2	1	3	68.77876371	0	NA	69.62180903	0	0	NA	NA	NA	NA	NA	NA	NA	NA	NA	66	0	0	NA	NA	NA	0	1834	2	1	1	2
10000824	2016	62	2	161.5	78	21.4	133	76	219	99	61	138	NA	5.4	2	2	2	2	1	1	2	2	75.31455492	0	NA	73.64765487	0	0	66	0	0	70	0	0	NA	NA	NA	76	0	0	65	0	0	0	2196	2	1	1	2
10000825	2016	77	2	141.6	72	19	167	61	213	78	62	133	90	5.8	2	2	2	2	1	2	2	3	72.06524414	0	NA	74.51175497	0	0	77	0	0	74	0	0	NA	NA	NA	NA	NA	NA	NA	NA	NA	0	1099	3	1	1	2
10000826	2016	76	2	140.1	91	28.5	120	68	171	71	62	66	88	5.7	1	2	2	2	2	2	2	3	61.11044012	0	NA	59.03391411	0	1	65	0	0	61	0	0	NA	NA	NA	58	1	0	66	0	0	1	365	3	2	2	1
10000828	2016	76	2	141.5	81.5	21.5	140	77	257	137	41	191	112	5.8	2	2	2	2	2	1	2	3	76.51129897	0	NA	NA	NA	NA	82	0	0	85	0	0	NA	NA	NA	78	0	0	NA	NA	NA	0	1834	3	1	1	2
10000829	2016	81	2	138.9	72.5	17.7	164	66	193	72	66	114	102	6.2	2	2	2	2	2	1	2	3	60.95510204	0	NA	NA	NA	NA	NA	NA	NA	55	0	1	NA	NA	NA	NA	NA	NA	NA	NA	NA	1	1099	3	1	1	2
10000833	2016	50	1	168	100.5	28.8	150	89	121	70	39	73	92	6.1	1	2	2	2	2	2	2	3	85.22897564	0	NA	81.23160823	0	0	86	0	0	86	0	0	NA	NA	NA	NA	NA	NA	NA	NA	NA	0	1099	2	2	2	1
10000835	2016	66	2	158.5	71.5	20.5	100	55	292	65	95	168	94	6.1	2	2	1	2	2	2	2	3	60.78016152	0	NA	60.51840745	0	0	62	0	0	62	0	0	NA	NA	NA	56	1	0	56	1	0	1	1834	3	1	1	2
10000836	2016	68	2	152.5	78.5	20.7	122	68	145	44	51	82	88	6.1	1	2	1	2	2	2	2	3	73.34411471	0	NA	83.45602703	0	0	80	0	0	70	0	0	NA	NA	NA	79	0	0	68	0	0	0	2196	3	1	1	2
10000838	2016	48	2	155.3	76.5	19	98	49	185	47	59	117	84	5.6	2	2	2	2	1	2	2	3	78.24405904	0	NA	NA	NA	NA	85	0	0	NA	NA	NA	NA	NA	NA	79	0	0	77	0	0	0	2210	2	1	1	2
10000839	2016	61	1	157.8	87	25.1	129	79	215	110	55	137	NA	5.5	2	2	2	2	1	2	2	1	81.67610996	0	NA	82.49845468	0	0	82	0	0	82	0	0	NA	NA	NA	NA	NA	NA	NA	NA	NA	0	1093	2	2	2	1
10000842	2016	67	2	154.1	94	24.9	134	69	171	85	52	101	88	5.7	2	2	1	2	2	2	2	3	61.43854879	0	NA	66.1896792	0	0	69	0	0	63	0	0	NA	NA	NA	68	0	0	66	0	0	0	2210	3	1	1	1
10000843	2016	65	2	157	70	19.1	120	65	189	43	67	116	87	5.2	2	2	2	2	1	2	2	3	80.02265252	0	NA	NA	NA	NA	88	0	0	NA	NA	NA	NA	NA	NA	NA	NA	NA	NA	NA	NA	0	743	3	1	1	2
10000844	2016	65	1	153.8	78.5	23.6	130	71	190	134	44	129	89	5.7	2	2	2	2	1	2	2	1	69.93769131	0	NA	NA	NA	NA	68	0	0	NA	NA	NA	NA	NA	NA	NA	NA	NA	NA	NA	NA	0	743	3	1	2	2
10000846	2016	61	2	166.4	87	22.3	148	99	202	91	63	128	87	5.9	2	2	2	2	1	1	2	3	67.18800644	0	NA	63.79007605	0	0	69	0	0	67	0	0	NA	NA	NA	NA	NA	NA	NA	NA	NA	0	1093	2	1	1	2
10000847	2016	64	1	170.3	80	22.1	140	87	208	66	78	113	96	5.9	2	2	2	1	2	2	2	1	79.39954386	0	NA	74.73347053	0	0	75	0	0	83	0	0	NA	NA	NA	77	0	0	85	0	0	0	2210	2	1	1	2
10000848	2016	61	1	178.6	89.5	24.3	134	70	174	110	45	116	96	6.1	2	2	2	2	2	2	1	1	74.07978492	0	NA	NA	NA	NA	79	0	0	78	0	0	NA	NA	NA	NA	NA	NA	73	0	0	0	2210	2	1	2	1
10000850	2016	62	2	153.5	83	22	118	68	240	105	75	144	85	5.6	2	2	2	2	2	2	2	3	67.96791057	0	NA	74.96949599	0	0	70	0	0	73	0	0	NA	NA	NA	NA	NA	NA	NA	NA	NA	0	1092	2	1	1	2
10000852	2016	73	2	157.6	78.5	21.5	130	68	209	75	75	110	NA	5.8	2	2	2	2	2	2	2	2	63.81279351	0	NA	65.6743222	0	0	70	0	0	65	0	0	NA	NA	NA	NA	NA	NA	60	0	0	0	2210	3	1	1	2
10000853	2016	68	2	155.2	82	19.3	132	81	263	67	86	156	85	5.7	2	2	2	2	1	2	2	3	60.26163372	0	NA	62.82886634	0	0	60	0	0	55	0	1	NA	NA	NA	53	1	0	NA	NA	NA	1	1092	3	1	1	2
10000854	2016	73	1	162.5	84	22.1	143	81	220	95	46	155	92	5.7	2	2	2	2	1	2	2	3	62.03605695	0	NA	NA	NA	NA	68	0	0	75	0	0	NA	NA	NA	NA	NA	NA	NA	NA	NA	0	1092	3	1	1	2
10000855	2016	69	2	160.5	64	16.3	108	60	203	57	74	111	82	5.9	2	2	2	2	2	2	2	3	78.66279749	0	NA	NA	NA	NA	78	0	0	79	0	0	NA	NA	NA	NA	NA	NA	NA	NA	NA	0	1092	3	1	1	2
10000856	2016	43	2	156.4	100.5	28.5	139	85	212	111	53	147	90	5.6	2	2	2	2	1	2	2	3	69.7780728	0	NA	NA	NA	NA	75	1	0	NA	NA	NA	NA	NA	NA	76	0	0	76	0	0	1	743	2	2	2	1
10000857	2016	90	1	153.8	65.5	16.9	136	55	202	65	74	101	88	5.9	2	2	2	2	2	1	2	3	68.06967608	0	NA	71.77063362	0	0	85	0	0	NA	NA	NA	NA	NA	NA	NA	NA	NA	NA	NA	NA	0	743	3	1	1	2
10000858	2016	77	2	146.7	91.5	20.3	155	68	193	108	47	133	94	6.2	1	2	2	2	1	2	2	3	66.02313132	0	NA	74.51175497	1	0	67	0	0	74	0	0	NA	NA	NA	67	0	0	71	0	0	1	365	3	1	1	1
10000859	2016	80	2	140.5	74.5	20.9	136	76	236	70	78	134	NA	5.6	2	2	2	2	2	1	2	3	93.10741848	0	NA	97.29633421	0	0	99	0	0	NA	NA	NA	NA	NA	NA	NA	NA	NA	NA	NA	NA	0	743	3	1	1	2
10000860	2016	80	1	157.5	85	22.8	147	70	181	54	61	109	NA	5.5	1	2	2	2	2	1	2	1	104.0152943	0	NA	103.6451127	0	0	120	0	0	107	0	0	NA	NA	NA	NA	NA	NA	NA	NA	NA	0	1092	3	1	1	1
10000861	2016	76	2	140.1	65	19.3	111	55	185	103	49	114	NA	5.4	2	2	2	2	1	2	2	3	68.576309	0	NA	61.84753926	0	0	68	0	0	68	0	0	NA	NA	NA	NA	NA	NA	NA	NA	NA	0	1093	3	1	1	2
10000863	2016	93	1	152.1	81	20.7	140	71	151	128	33	103	NA	6	2	2	1	2	2	2	2	2	67.43209892	0	NA	69.11344491	0	0	79	NA	0	NA	NA	NA	NA	NA	NA	NA	NA	NA	NA	NA	NA	0	744	3	1	1	2
10000864	2016	80	2	146	72.5	20.1	136	65	209	90	73	126	86	5.8	2	2	2	2	1	2	2	2	72.60177545	0	NA	61.93643689	0	0	70	0	0	73	0	0	NA	NA	NA	NA	NA	NA	65	0	0	0	2210	3	1	1	2
10000866	2016	75	2	149.6	93.5	25	139	77	216	159	56	134	93	5.5	2	2	2	2	1	2	2	3	61.34318623	0	NA	64.11015593	0	0	65	0	0	67	0	0	NA	NA	NA	51	1	0	47	1	0	1	1828	3	2	2	1
10000867	2016	76	2	155.1	86.5	25.5	134	86	220	72	67	132	99	6	1	2	2	2	1	1	2	3	73.67846454	0	NA	76.22479027	0	0	79	0	0	70	0	0	NA	NA	NA	59	1	0	60	0	0	1	1828	3	2	2	2
10000870	2016	78	1	160	78	21.4	129	66	195	82	48	120	129	6.3	2	1	2	2	2	2	2	3	73.95196625	0	NA	72.64927078	0	0	69	0	0	60	0	0	NA	NA	NA	55	1	0	54	1	0	1	1828	3	1	1	2
10000871	2016	56	2	154.3	69	18.6	154	89	236	186	59	149	88	5.4	2	2	2	2	1	2	2	2	72.34174699	0	NA	71.97519871	0	0	68	0	0	74	0	0	NA	NA	NA	73	0	0	74	0	0	0	2211	2	1	1	2
10000875	2016	84	1	161.8	82	23.5	164	72	163	60	44	102	94	5.4	2	2	2	2	1	1	2	3	65.82214576	0	NA	63.12834966	0	0	58	0	1	60	0	0	NA	NA	NA	NA	NA	NA	NA	NA	NA	1	743	3	1	2	2
10000876	2016	63	2	154.9	89	25.5	137	78	209	69	57	141	89	5.9	2	2	2	2	2	2	2	3	63.49781733	0	NA	NA	NA	NA	NA	NA	NA	NA	NA	NA	NA	NA	NA	58	1	0	62	0	0	1	1828	2	2	2	2
10000877	2016	48	2	153.1	93.5	32.5	126	76	246	100	39	186	94	5.6	2	2	2	2	2	2	2	3	76.90756154	0	NA	80.57662149	0	0	72	0	0	83	0	0	NA	NA	NA	68	0	0	78	0	0	0	2210	2	2	2	1
10000881	2016	66	2	154.8	78.5	21.6	113	65	258	113	58	170	83	5.6	2	2	2	2	2	1	2	3	67.86658453	0	NA	61.43854879	0	0	70	0	0	72	0	0	NA	NA	NA	NA	NA	NA	NA	NA	NA	0	1092	3	1	1	2
10000882	2016	53	1	169.8	76.5	21.7	134	80	200	68	54	136	104	6	2	2	2	2	2	2	2	3	80.33975768	0	NA	NA	NA	NA	82	0	0	77	0	0	NA	NA	NA	77	0	0	84	0	0	0	2211	2	1	1	2
10000883	2016	74	2	148.8	78	25	142	72	199	67	59	121	85	5.8	2	2	2	2	2	1	2	3	70.32344802	0	NA	71.31037926	0	0	80	0	0	75	0	0	NA	NA	NA	NA	NA	NA	NA	NA	NA	0	1093	3	2	2	2
10000884	2016	65	2	154.6	85	25.4	143	83	208	116	52	138	93	5.4	1	2	1	2	1	2	2	3	84.8987433	0	NA	79.67277919	0	0	86	0	0	84	0	0	NA	NA	NA	75	0	0	78	0	0	0	2210	3	2	2	2
10000885	2016	67	1	172.4	83	21.5	123	67	173	60	58	104	89	5.3	2	2	2	2	1	2	2	3	88.50208679	0	NA	81.54483589	0	0	84	0	0	92	0	0	NA	NA	NA	85	0	0	91	0	0	0	2210	3	1	1	2
10000886	2016	57	1	167.9	86	25.1	140	77	189	66	62	118	96	5.7	1	2	2	2	2	2	1	2	78.6795031	0	NA	86.6515119	0	0	88	0	0	NA	NA	NA	NA	NA	NA	NA	NA	NA	NA	NA	NA	0	744	2	2	2	1
10000887	2016	57	2	149.6	83	24.5	130	77	241	134	47	163	88	6	2	2	2	2	1	2	2	3	67.42317184	0	NA	63.07643291	0	0	74	0	0	NA	NA	NA	NA	NA	NA	NA	NA	NA	NA	NA	NA	0	744	2	1	1	2
10000888	2016	71	2	150.5	99	30.8	158	104	226	122	64	150	95	5.8	1	2	2	2	1	1	2	3	67.57838521	0	NA	70.87861678	0	0	65	0	0	65	0	0	NA	NA	NA	NA	NA	NA	62	0	0	0	2210	3	2	2	1
10000889	2016	67	1	163.1	87	25.3	136	83	200	142	49	128	86	5.6	2	2	2	2	2	1	2	2	76.16698525	0	NA	79.16890713	0	0	NA	NA	NA	71	0	0	NA	NA	NA	NA	NA	NA	NA	NA	NA	0	1092	3	2	2	1
10000890	2016	65	2	155.9	81	23.8	155	82	230	299	59	144	NA	6	2	2	2	1	2	2	2	3	75.65585907	0	NA	75.00068536	0	0	79	0	0	NA	NA	NA	NA	NA	NA	NA	NA	NA	74	0	0	0	2211	3	1	1	2
10000891	2016	66	1	166.4	79	23.4	122	73	203	71	63	131	105	6.1	2	2	2	2	2	2	2	1	82.24649732	0	NA	77.24980792	0	0	74	0	0	79	0	0	NA	NA	NA	77	0	0	NA	NA	NA	0	1829	3	1	2	2
10000893	2016	70	1	158.4	76.5	21.7	138	85	240	72	77	152	96	5.4	2	2	2	2	2	1	1	2	72.17320339	0	NA	79.3507585	0	0	75	0	0	73	0	0	NA	NA	NA	71	0	NA	NA	NA	NA	0	1829	3	1	1	2
10000895	2016	25	1	170.9	79	20.9	120	63	214	125	48	147	89	5.7	2	2	2	2	2	1	2	3	88.57861881	0	NA	86.51107562	0	0	84	0	0	87	0	0	NA	NA	NA	80	0	0	77	0	0	0	2211	1	1	1	2
10000896	2016	27	1	171	81.5	25	151	80	218	131	39	165	82	5.5	2	2	2	2	2	2	2	3	91.16723654	0	NA	83.66158142	0	0	94	0	0	NA	NA	NA	NA	NA	NA	83	0	NA	90	0	0	0	2210	1	2	2	2
10000897	2016	31	1	164.9	77	21.9	121	79	197	61	43	145	93	5.5	2	2	2	1	2	1	2	3	85.39641088	0	NA	95.49988153	0	0	84	0	0	NA	NA	NA	NA	NA	NA	87	0	0	80	0	0	0	2394	1	1	1	2
10000898	2016	76	1	160.7	78.5	22.5	142	77	185	67	63	97	84	4.9	1	2	2	2	1	2	2	2	65.18897712	0	NA	67.48656956	0	0	66	0	0	65	0	0	NA	NA	NA	NA	NA	NA	NA	NA	NA	0	1093	3	1	1	2
10000899	2016	56	2	151.7	94.5	28.5	105	64	230	95	74	135	97	6.1	2	2	2	2	2	2	2	3	77.54706496	0	NA	NA	NA	NA	80	0	0	NA	NA	NA	NA	NA	NA	NA	NA	NA	NA	NA	NA	0	744	2	2	2	1
10000904	2017	83	1	166	100	28.9	137	72	201	201	57	112	100	6.1	1	2	2	2	2	2	2	1	90.47899257	0	NA	90.47899257	0	0	93	0	0	98	0	0	NA	NA	NA	96	0	0	96	0	0	0	1846	3	2	2	1
10000909	2016	76	2	154.4	81	24	114	51	214	86	45	154	103	6.7	1	2	2	1	2	2	2	3	78.00724962	0	NA	NA	NA	NA	86	0	0	77	0	0	NA	NA	NA	75	0	0	NA	NA	NA	0	1828	3	1	1	2
10000910	2016	78	1	160.2	95	27.1	137	75	121	70	37	73	NA	5.8	2	2	2	2	2	2	2	3	75.01714107	0	NA	61.37499525	0	0	85	0	0	78	0	0	NA	NA	NA	83	0	0	NA	NA	NA	0	1828	3	2	2	1
10000912	2016	47	2	159	83	24.4	143	91	194	85	46	130	86	5.5	2	2	2	2	2	2	1	2	66.01073702	0	NA	65.61308106	0	0	65	0	0	72	0	0	NA	NA	NA	63	0	1	69	0	0	1	1828	2	1	1	2
10000913	2016	82	1	164.9	90	23.6	143	98	194	77	50	129	NA	6.1	2	2	2	2	2	1	1	3	68.9690976	0	NA	67.81315696	0	0	NA	NA	NA	NA	NA	NA	NA	NA	NA	NA	NA	NA	NA	NA	NA	0	365	3	1	2	1
10000914	2016	77	2	142.1	91	25.8	121	62	179	69	47	124	NA	5.2	2	2	2	2	2	2	2	3	91.99101622	0	NA	91.650978	0	0	NA	NA	NA	NA	NA	NA	NA	NA	NA	NA	NA	NA	NA	NA	NA	0	365	3	2	2	1
10000916	2016	60	2	153.8	81.5	21.7	108	54	205	74	92	87	NA	5.5	2	2	2	2	1	2	2	3	74.68618072	0	NA	73.04288941	0	0	78	0	0	79	0	0	NA	NA	NA	68	0	0	78	0	0	0	2211	2	1	1	2
10000917	2016	57	2	150.4	92	26.7	126	76	277	258	45	172	97	6.3	2	2	2	2	2	2	1	3	61.54504061	0	NA	62.14451927	0	0	63	0	0	65	0	0	NA	NA	NA	NA	NA	NA	NA	NA	NA	0	1093	2	2	2	1
10000918	2016	52	1	167.1	84	25.5	162	98	206	101	49	148	110	5.8	2	2	2	2	2	2	2	3	61.0801623	0	NA	NA	NA	NA	62	0	0	62	0	0	NA	NA	NA	59	1	0	62	0	0	1	1846	2	2	2	2
10000919	2016	41	1	169.7	86	24.9	114	81	241	170	51	157	95	5.4	2	2	2	2	2	2	2	2	78.81183826	0	NA	71.01127522	0	0	NA	NA	NA	75	0	0	77	0	0	NA	NA	NA	71	0	0	0	2205	2	1	2	1
10000920	2016	51	1	167.4	87.6	24.3	134	102	186	194	37	86	100	5.4	2	2	2	1	2	2	2	2	83.54264787	0	NA	85.50504663	0	0	NA	NA	NA	70	0	0	84	0	0	78	0	0	81	0	0	0	2204	2	1	2	1
10000921	2016	42	2	155.9	79.4	20.3	124	60	196	66	97	79	76	5.3	2	2	2	2	2	2	2	3	85.75829817	0	NA	78.03932592	0	0	NA	NA	NA	71	0	0	79	0	0	71	0	0	87	0	0	0	2198	2	1	1	2
10000923	2016	36	1	171.2	83.6	24.6	141	84	210	134	41	145	99	NA	2	2	2	2	2	1	2	2	87.3494755	0	NA	74.50878636	0	0	75	0	0	80	0	0	70	0	0	77	0	0	80	0	0	0	2198	1	1	2	2
10000925	2016	49	2	157.4	70	19.7	154	94	190	49	84	88	103	5.2	2	2	2	2	2	2	2	2	65.22594681	0	NA	77.33270758	0	0	71	0	0	63	0	0	68	0	0	60	0	0	58	1	0	1	2379	2	1	1	2
10000926	2016	49	2	157.4	68.2	19	92	48	189	80	76	95	89	5.4	2	2	2	2	2	2	1	3	67.21065723	0	NA	NA	NA	NA	NA	NA	NA	NA	NA	NA	58	1	0	59	1	0	55	1	0	1	1608	2	1	1	2
10000930	2016	67	1	161.6	84	21.6	130	79	145	88	61	67	94	5.9	1	2	1	2	2	1	2	1	71.16178422	0	NA	NA	NA	NA	NA	NA	NA	NA	NA	NA	NA	NA	NA	NA	NA	NA	63	0	0	0	2194	3	1	1	2
10000931	2016	59	2	149	82	24.1	153	84	207	123	61	126	106	6	2	2	2	2	2	1	2	2	70.08588723	0	NA	NA	NA	NA	NA	NA	NA	NA	NA	NA	NA	NA	NA	NA	NA	NA	61	0	0	0	2194	2	1	1	2
10000932	2016	66	2	154.3	82	22.1	118	56	210	103	49	150	99	5.7	2	2	2	2	2	1	2	3	78.17120991	0	NA	75.00068536	0	0	NA	NA	NA	71	0	0	NA	NA	NA	72	0	0	NA	NA	NA	0	1860	3	1	1	2
10000933	2016	64	2	150.4	78	24.5	158	78	207	168	45	131	NA	6	1	2	2	2	1	2	2	3	70.81277671	0	NA	NA	NA	NA	70	0	0	69	0	0	NA	NA	NA	66	0	0	63	0	0	0	2207	2	1	1	2
10000936	2016	49	1	165.1	98	30.3	154	99	252	184	66	152	100	5.5	2	2	2	2	2	1	2	1	113.0845708	0	NA	106.4929433	0	0	101	0	0	94	0	0	NA	NA	NA	NA	NA	NA	NA	NA	NA	0	1106	2	2	2	1
10000940	2016	79	2	153.7	66.5	15	89	53	281	47	90	167	82	5.6	2	2	2	2	2	1	2	3	78.6810978	0	NA	85.1486113	0	0	NA	NA	NA	81	0	0	NA	NA	NA	77	0	0	84	0	0	0	2207	3	1	1	2
10000943	2016	76	2	143.4	84	24.7	117	67	242	81	74	150	97	5.7	2	2	2	2	2	2	2	3	63.07945274	0	NA	66.02313132	0	0	61	0	0	61	0	0	NA	NA	NA	NA	NA	NA	NA	NA	NA	0	1106	3	1	1	2
10000945	2016	73	1	150.1	79	25	167	82	205	68	67	119	101	5.9	1	2	2	2	1	1	2	1	76.4571313	0	NA	78.4138405	0	0	76	0	0	73	0	0	NA	NA	NA	73	0	0	NA	NA	NA	0	1841	3	2	2	2
10000946	2016	86	1	155.3	80	22.4	161	78	209	176	43	144	89	5.6	1	2	2	2	2	2	2	2	77.38894449	0	NA	82.10979237	0	0	NA	NA	NA	NA	NA	NA	NA	NA	NA	NA	NA	NA	NA	NA	NA	0	365	3	1	1	2
10000951	2016	69	2	153.4	70.5	20.7	162	90	184	137	55	100	91	5.4	2	2	1	2	1	2	2	3	69.30037549	0	NA	67.85405691	0	0	62	0	0	63	0	0	NA	NA	NA	NA	NA	NA	NA	NA	NA	0	1106	3	1	1	2
10000952	2016	66	2	158.6	81	23.5	142	83	184	160	38	118	95	5.9	2	2	2	2	2	1	2	3	70.19014948	0	NA	75.00068536	0	0	68	0	0	55	0	1	NA	NA	NA	66	0	0	58	1	0	1	1106	3	1	1	2
10000953	2016	71	2	150.7	82	20.4	118	81	233	104	52	162	NA	5.8	2	2	2	2	1	2	2	2	69.92886207	0	NA	80.80439064	0	0	72	0	0	76	0	0	NA	NA	NA	NA	NA	NA	NA	NA	NA	0	1106	3	1	1	2
10000956	2016	59	2	149.7	89.2	25.2	143	88	224	81	76	124	121	NA	1	2	2	2	2	1	1	2	70.08588723	0	NA	73.39022149	0	0	NA	NA	NA	71	0	0	64	0	0	67	0	0	70	0	0	0	2191	2	2	2	2
10000957	2016	47	2	150.2	76	23	154	80	218	98	68	119	91	NA	2	2	2	2	1	2	2	3	95.10345218	0	NA	NA	NA	NA	NA	NA	NA	NA	NA	NA	80	0	0	NA	NA	NA	NA	NA	NA	0	1619	2	1	1	2
10000959	2016	63	1	163	97	28.3	124	70	131	67	41	77	127	7	2	2	1	2	2	2	1	1	75.40680612	0	NA	77.17499003	0	0	69	0	0	NA	NA	NA	NA	NA	NA	NA	NA	NA	NA	NA	NA	0	958	2	2	2	1
10000961	2016	56	1	173.9	83.6	24.2	108	60	147	243	42	75	120	5.7	2	2	2	1	2	2	2	3	66.94033525	0	NA	NA	NA	NA	75	0	0	NA	NA	NA	71	0	0	63	0	0	69	0	0	0	2242	2	1	2	2
10000964	2016	55	1	166.9	95	27.5	158	90	157	144	44	88	109	5.9	1	2	2	2	2	2	2	2	72.43964818	0	NA	NA	NA	NA	NA	NA	NA	NA	NA	NA	53	1	0	NA	NA	NA	51	1	0	1	1486	2	2	2	1
10000965	2016	48	2	159.3	66.6	19.3	99	60	NA	49	62	164	90	NA	2	2	2	2	1	2	2	3	79.62572963	0	NA	88.47940467	0	0	88	0	0	84	0	0	NA	NA	NA	NA	NA	NA	NA	NA	NA	0	1104	2	1	1	2
10000966	2016	51	1	173.9	87	25.1	126	90	169	69	85	63	107	5.6	2	2	2	1	2	1	2	1	61.42151176	0	NA	61.74207023	0	0	63	0	0	NA	NA	NA	58	1	0	58	1	0	60	0	0	1	1534	2	2	2	1
10000968	2016	31	2	163.9	78.8	24.5	120	85	187	205	43	106	89	5.2	2	2	2	2	2	2	2	3	102.912607	0	NA	99.10942717	0	0	NA	NA	NA	NA	NA	NA	99	0	0	87	0	0	NA	NA	NA	0	1913	1	1	1	2
10000969	2016	36	1	169.7	81.4	24	126	87	209	142	62	119	82	5.2	2	2	2	1	2	1	2	1	100.894218	0	NA	92.92183235	0	0	92	0	0	NA	0	NA	NA	NA	NA	NA	NA	NA	NA	NA	NA	0	964	1	1	2	2
10000970	2016	29	1	172.6	78	20.8	115	75	178	139	47	112	110	5.6	2	2	2	2	2	1	1	2	120.2631605	0	NA	111.4559298	1	0	118	0	0	108	0	0	107	0	0	106	0	0	108	0	0	1	426	1	1	1	2
10000971	2016	52	1	181.4	89	22.3	137	101	220	121	54	143	105	5.8	2	2	2	2	2	2	2	3	79.67614706	0	NA	NA	NA	NA	76	0	0	68	0	0	77	0	0	81	0	0	67	0	0	0	2218	2	1	1	1
10000972	2016	58	1	164.2	84.6	23.8	134	84	246	126	58	157	108	5.6	2	2	2	2	2	2	2	3	67.06664982	0	NA	62.94517911	0	0	NA	NA	NA	NA	NA	NA	NA	NA	NA	NA	NA	NA	NA	NA	NA	0	426	2	1	2	2
10000974	2016	52	1	171.2	86	22.5	104	67	211	100	60	125	98	6.2	1	2	2	2	2	1	2	1	64.53279762	0	NA	NA	NA	NA	NA	NA	NA	66	0	0	NA	NA	NA	64	0	0	68	0	0	0	2200	2	1	1	1
10000975	2016	52	1	167.1	80.2	21.7	132	89	199	66	69	117	NA	5.3	2	2	2	2	2	1	2	2	79.67614706	0	NA	NA	NA	NA	75	0	0	74	0	0	NA	NA	NA	69	0	0	65	0	0	0	2199	2	1	1	2
10000976	2016	27	2	156.7	92	34	158	108	236	153	63	150	101	6.2	2	2	2	2	2	2	2	2	89.19028586	0	NA	86.80220307	1	0	94	0	0	NA	NA	NA	87	0	1	NA	NA	NA	65	0	1	1	365	1	2	2	1
10000977	2016	52	1	167.6	78	23.6	122	74	217	115	54	148	96	5.5	2	2	2	1	2	2	2	2	62.41784499	0	NA	NA	NA	NA	71	0	0	56	0	1	NA	NA	NA	56	1	0	63	0	0	1	1118	2	1	2	2
10000978	2016	47	1	171.7	88.2	23.8	101	63	178	292	50	90	109	5.6	2	2	2	1	2	1	2	1	80.91462655	0	NA	NA	NA	NA	NA	NA	NA	59	0	1	72	0	0	73	0	0	NA	NA	NA	1	1101	2	1	2	1
10000980	2016	31	1	180.3	89.6	24.9	115	73	167	103	56	93	101	5.3	2	2	2	2	1	2	2	3	81.25303997	0	NA	87.97357748	0	0	90	0	0	77	0	0	79	0	0	76	0	0	84	0	0	0	2205	1	1	2	1
10000981	2016	52	1	178.3	73	18.5	124	84	184	74	72	91	100	NA	2	2	2	2	2	1	2	2	93.67158417	0	NA	75.12301617	0	0	NA	NA	NA	97	1	0	NA	NA	NA	NA	NA	NA	NA	NA	NA	1	1133	2	1	1	2
10000983	2016	59	1	166.9	80.2	22.2	134	80	264	93	70	174	92	5.9	2	2	2	2	2	2	2	3	65.9452197	0	NA	NA	NA	NA	NA	NA	NA	NA	NA	NA	61	0	0	NA	NA	NA	68	0	0	0	2393	2	1	1	2
10000985	2016	62	1	166.8	92.4	26.6	124	80	218	72	72	124	100	5.9	2	2	2	2	2	2	2	1	64.24879242	0	NA	NA	NA	NA	57	0	1	60	0	0	62	0	0	66	0	0	66	0	0	1	769	2	2	2	1
10000986	2016	56	1	169.2	87.6	25.3	140	90	269	154	65	169	110	5.4	2	2	1	2	2	2	2	1	70.27611144	0	NA	58.86019852	0	1	59	0	1	NA	NA	NA	NA	NA	NA	68	0	0	61	0	0	1	365	2	2	2	1
10000987	2016	53	1	174.8	86.8	24.6	92	60	136	35	51	72	108	5.6	2	2	2	1	2	2	2	1	82.62542417	0	NA	77.7538872	0	0	NA	NA	NA	NA	NA	NA	NA	NA	NA	NA	NA	NA	NA	NA	NA	0	365	2	1	2	1
10000988	2016	34	1	172.2	75	21.3	144	85	176	84	47	112	96	NA	2	2	2	1	2	2	2	3	93.85262572	0	NA	NA	NA	NA	NA	NA	NA	82	0	0	78	0	0	85	0	0	79	0	0	0	2214	1	1	1	2
10000989	2016	64	1	171.4	84.8	25	126	91	199	98	49	132	102	NA	2	2	2	2	1	2	2	2	65.9913134	0	NA	64.1374536	0	0	NA	NA	NA	NA	NA	NA	58	1	0	56	1	0	72	0	0	1	1548	2	2	2	2
10000992	2016	34	2	155.7	70	19.7	109	56	148	48	72	67	85	NA	2	2	2	1	2	2	1	1	89.48719179	0	NA	NA	NA	NA	74	0	0	NA	NA	NA	76	0	0	78	0	0	75	0	0	0	2200	1	1	1	2
10000993	2016	39	2	159.7	72	18.3	104	68	143	48	74	58	93	5.2	2	2	2	2	2	2	2	2	75.18128092	0	NA	NA	NA	NA	NA	NA	NA	NA	NA	NA	NA	NA	NA	64	0	0	68	0	0	0	2177	1	1	1	2
10000996	2017	49	2	160	101	30.1	138	89	223	183	40	163	NA	5.7	2	2	2	1	2	2	1	3	64.27511631	0	NA	64.27511631	0	0	NA	NA	NA	62	0	0	NA	NA	NA	NA	NA	NA	NA	NA	NA	0	1781	2	2	2	1
10000999	2016	54	1	173.2	91	26.7	118	82	221	99	52	145	119	5.9	1	2	2	2	2	2	2	1	63.83758418	0	NA	68.92492984	0	0	67	0	0	68	0	0	65	0	0	69	0	0	70	0	0	0	2334	2	2	2	1
10001000	2016	56	1	184.1	97	27.9	118	84	249	231	39	180	110	5.7	2	2	2	1	2	2	2	3	62.46984658	0	NA	63.57127435	0	0	58	0	1	56	0	1	NA	NA	NA	NA	NA	NA	NA	NA	NA	1	740	2	2	2	1
10001001	2016	35	2	153.6	82	24.3	117	78	204	63	67	130	93	5	2	2	2	2	2	2	2	2	71.83881141	0	NA	70.22153659	0	0	NA	NA	NA	NA	NA	NA	NA	NA	NA	NA	NA	NA	69	0	0	0	2429	1	1	1	2
10001002	2016	47	1	168.2	71	19.1	117	82	180	100	67	96	99	5.7	2	2	2	1	2	1	2	3	64.25540196	0	NA	66.78528227	0	0	71	0	0	59	0	1	56	1	0	62	0	0	52	1	0	1	1118	2	1	1	2
10001003	2016	47	1	175.5	107	34.4	119	81	226	161	38	152	106	5.5	2	2	2	2	2	2	1	2	61.55667759	0	NA	65.29563774	0	0	NA	NA	NA	63	0	0	62	0	0	57	1	0	NA	NA	NA	1	1846	2	2	2	1
10001004	2016	25	1	177.6	114	32.8	149	94	281	184	46	208	104	5.5	2	2	2	2	2	2	2	3	78.73931289	0	NA	73.73275394	0	0	73	0	0	70	0	0	72	0	0	74	0	0	69	0	0	0	2205	1	2	2	1
10001006	2016	43	1	177.9	78	20	129	89	176	249	45	101	97	NA	2	2	2	2	1	2	2	2	102.1575453	0	NA	NA	NA	NA	NA	NA	NA	NA	NA	NA	84	0	0	NA	NA	NA	86	0	0	0	2233	2	1	1	2
10001007	2016	48	2	158.4	71	22.2	114	86	189	73	72	94	102	NA	2	2	2	2	1	2	2	3	67.60957129	0	NA	70.41399549	0	0	72	0	0	65	0	0	NA	NA	NA	NA	NA	NA	62	0	0	0	2205	2	1	1	2
10001012	2016	67	2	157.7	77	21.2	102	66	235	65	63	153	105	6	2	2	2	2	1	2	2	3	72.35793958	0	NA	73.34411471	0	0	NA	NA	NA	NA	NA	NA	NA	NA	NA	78	0	0	87	0	0	0	2400	3	1	1	2
10001014	2016	51	2	155.3	66.8	19.4	120	75	234	89	74	134	83	5.7	2	2	2	1	2	2	2	1	70.73083373	0	NA	76.46710487	0	0	69	0	0	NA	NA	NA	69	0	0	66	0	0	64	0	0	0	2165	2	1	1	2
10001015	2016	23	1	173.7	80	21.8	121	71	172	91	62	85	89	4.9	2	2	2	1	2	2	2	3	82.4861649	0	NA	87.49037544	0	0	NA	NA	NA	NA	NA	NA	NA	NA	NA	NA	NA	NA	NA	NA	NA	0	426	1	1	1	2
10001017	2016	50	2	165	80	20.3	144	97	210	55	59	135	88	5.7	2	2	2	2	2	2	2	3	62.08989476	0	NA	59.69654146	0	1	63	0	0	63	0	0	61	0	0	58	1	0	54	1	0	1	548	2	1	1	2
10001019	2016	45	1	168.3	97	29.9	131	88	177	89	43	120	91	5.3	2	2	2	2	2	1	2	2	65.78166104	0	NA	63.95325439	0	0	62	0	0	NA	NA	NA	NA	NA	NA	NA	NA	NA	NA	NA	NA	0	2374	2	2	2	1
10001020	2016	57	1	166.4	94	25.3	133	69	173	110	42	116	101	6.2	1	2	1	1	2	2	2	2	74.54082812	0	NA	NA	NA	NA	NA	NA	NA	NA	NA	NA	65	0	0	69	0	0	72	0	0	0	2141	2	2	2	1
10001021	2016	30	1	176.5	75.2	20.6	106	60	165	57	71	82	91	5.6	2	2	2	2	1	2	2	3	87.31394786	0	NA	110.4119737	0	0	100	0	0	94	0	0	83	0	0	88	0	0	70	0	0	0	2375	1	1	1	2
10001023	2016	57	1	172.5	86	22.1	128	79	214	57	56	145	98	5.6	2	2	2	2	2	1	2	1	79.78369596	0	NA	74.79194856	0	0	80	0	0	NA	NA	NA	75	0	0	75	0	0	78	0	0	0	2361	2	1	1	1
10001024	2016	52	2	158.7	111.2	34.4	147	98	297	147	59	209	229	NA	2	2	2	2	1	2	1	3	75.16095976	0	NA	76.9790684	0	0	NA	NA	NA	NA	NA	NA	83	0	0	NA	NA	NA	NA	NA	NA	0	1571	2	2	2	1
10001027	2016	55	1	169.5	77	20.1	154	100	181	75	77	89	87	5.3	2	2	2	2	2	2	2	1	64.22630082	0	NA	NA	NA	NA	65	0	0	67	0	0	63	0	0	67	0	0	69	0	0	0	2218	2	1	1	2
10001028	2016	57	1	175.6	99.8	27.1	110	70	187	135	33	133	99	5.8	2	2	2	1	2	2	2	3	76.5566702	0	NA	74.16968981	0	0	69	0	0	NA	NA	NA	74	0	0	67	0	0	72	0	0	0	2207	2	2	2	1
10001029	2016	39	1	178.6	75	21.1	124	70	157	65	43	101	100	5.6	2	2	2	2	2	2	2	2	77.96544183	0	NA	78.37480081	1	0	82	0	0	73	0	0	69	0	0	64	0	0	71	0	0	1	487	1	1	1	2
10001030	2016	59	1	169.8	94	25.8	118	74	197	66	48	135	110	6.4	2	2	2	2	1	2	2	2	67.5500846	0	NA	74.07978492	0	0	70	0	0	NA	NA	NA	67	0	0	74	0	0	66	0	0	0	2470	2	2	2	1
10001031	2016	49	1	173.9	84	25.9	128	84	190	156	49	113	105	5.7	1	2	2	1	2	1	2	1	89.58602066	0	NA	104.6450711	0	0	91	0	0	NA	NA	NA	87	0	0	84	0	0	85	0	0	0	2337	2	2	2	2
10001033	2016	45	1	163.3	84.6	26.1	116	80	250	82	99	123	95	5.3	2	2	2	2	2	1	2	1	99.21217896	0	NA	NA	NA	NA	86	0	0	NA	NA	NA	81	0	0	77	0	0	87	0	0	0	2170	2	2	2	2
10001034	2016	48	2	155.1	68	20.2	102	62	208	42	77	117	88	5.8	2	2	2	2	2	1	2	3	85.65243387	0	NA	82.046947	0	0	82	0	0	78	0	0	79	0	0	83	0	0	77	0	0	0	2169	2	1	1	2
10001036	2016	36	1	159.6	83	23	116	77	216	75	54	153	99	5.7	2	2	2	1	1	2	2	2	88.54467872	0	NA	84.38327991	0	0	87	0	0	NA	NA	NA	108	0	0	90	0	0	75	0	0	0	2424	1	1	2	2
10001037	2016	51	1	165.8	83	21.6	114	79	236	98	114	92	94	5.3	2	2	2	2	1	2	2	2	73.09623818	0	NA	NA	NA	NA	72	0	0	NA	NA	NA	68	0	0	70	0	0	66	0	0	0	2466	2	1	1	2
10001038	2016	44	2	158.9	91.6	26.2	104	60	183	110	40	127	90	5.5	2	2	2	1	2	2	2	3	73.79220702	0	NA	65.45120528	0	0	72	0	0	NA	NA	NA	74	0	0	67	0	0	73	0	0	0	2169	2	2	2	1
10001039	2016	35	2	160.2	74.6	20	108	63	192	69	56	125	91	NA	2	2	2	2	1	1	2	3	70.79158195	0	NA	70.22153659	0	0	NA	NA	NA	NA	NA	NA	71	0	0	73	0	0	73	0	0	0	2198	1	1	1	2
10001041	2016	50	2	160.6	100	30.2	131	82	180	53	57	115	96	NA	2	2	2	2	2	2	2	3	86.28090365	0	NA	NA	NA	NA	81	0	0	NA	NA	NA	NA	NA	NA	NA	NA	NA	NA	NA	NA	0	750	2	2	2	1
10001043	2016	65	1	167.2	87.6	25	104	66	146	62	46	84	109	5.9	2	2	2	2	1	2	2	2	77.92462899	0	NA	71.469573	0	0	73	0	0	NA	NA	NA	70	0	0	74	0	0	72	0	0	0	2212	3	2	2	1
10001044	2016	60	1	170.3	80	23.9	132	94	214	69	80	116	102	5.5	1	2	2	2	1	2	2	1	75.43792088	0	NA	NA	NA	NA	NA	NA	NA	60	0	0	NA	NA	NA	56	1	0	59	1	0	1	1785	2	1	2	2
10001045	2016	58	1	176.7	89.6	25.2	116	88	207	132	47	133	100	5.6	2	2	2	2	2	2	2	1	64.72857169	0	NA	65.16987033	0	0	NA	NA	NA	NA	NA	NA	NA	NA	NA	NA	NA	NA	NA	NA	NA	0	365	2	2	2	1
10001046	2016	64	1	165.5	80.6	23.7	108	64	181	81	54	110	94	4	2	2	2	2	1	2	2	1	62.20115559	0	NA	61.92499389	0	0	NA	NA	NA	NA	NA	NA	58	1	0	56	1	0	57	1	0	1	1480	2	1	2	2
10001047	2016	50	1	166.6	81	23.5	139	74	165	66	72	74	93	4.9	2	2	2	2	2	1	2	3	77.39731693	0	NA	72.18800605	0	0	68	0	0	75	0	0	74	0	0	77	0	1	69	0	0	1	2011	2	1	2	2
10001048	2016	51	2	159	99	27.2	135	91	291	141	71	202	92	5.5	2	2	2	2	2	2	2	1	65.44829223	0	NA	61.06018846	0	0	56	0	1	NA	NA	NA	NA	NA	NA	NA	NA	NA	NA	NA	NA	1	834	2	2	2	1
10001049	2016	58	1	172.4	79.6	22.6	105	64	204	48	69	121	107	6.2	2	2	2	1	2	2	1	3	70.44721576	0	NA	NA	NA	NA	NA	NA	NA	NA	NA	NA	65	0	0	66	0	1	67	0	0	1	1871	2	1	1	2
10001050	2016	52	1	179.8	92.2	25.2	138	103	180	501	40	66	84	5.1	2	2	2	1	2	1	2	1	65.26856154	0	NA	62.76386108	0	0	65	0	0	NA	NA	NA	73	0	0	73	0	0	NA	NA	NA	0	2124	2	2	2	1
10001051	2016	57	1	172	85.2	22.6	142	100	243	99	61	168	94	5.5	2	2	2	2	1	2	2	2	65.81809386	0	NA	NA	NA	NA	61	0	0	NA	NA	NA	58	1	0	57	1	0	60	0	0	1	1637	2	1	1	1
10001052	2016	57	1	178.5	74.8	19.1	128	83	169	30	75	78	95	5.8	2	2	2	2	2	2	2	3	77.60419541	0	NA	77.90461125	0	0	71	0	0	NA	NA	NA	NA	NA	NA	NA	NA	NA	NA	NA	NA	0	994	2	1	1	2
10001054	2016	38	1	179.6	88	25.9	128	96	190	91	48	127	99	5.5	2	2	2	2	2	1	2	1	79.53710425	0	NA	77.96544183	0	0	79	0	0	73	0	0	69	0	0	71	0	0	76	0	0	0	2491	1	2	2	1
10001055	2016	58	1	166.8	78	20	149	98	121	146	37	61	132	NA	2	2	2	2	2	2	2	1	79.38645344	0	NA	65.9452197	0	0	NA	NA	NA	NA	NA	NA	NA	NA	NA	NA	NA	NA	NA	NA	NA	0	365	2	1	1	2
10001056	2016	46	1	177.8	84.6	23.6	112	72	210	71	52	148	93	NA	2	2	2	2	2	1	2	2	63.95325439	0	NA	60.91560355	0	0	58	0	1	60	0	0	61	0	0	56	1	0	58	1	0	1	834	2	1	2	2
10001059	2016	44	1	175.8	95	27.7	126	84	136	83	36	92	99	4.9	2	2	2	2	1	2	2	3	81.3614083	0	NA	70.43838545	0	0	71	0	0	NA	NA	NA	73	0	0	67	0	0	70	0	0	0	2204	2	2	2	1
10001061	2016	44	1	178.3	92.2	25.1	104	72	183	180	42	115	100	5.6	2	2	2	1	2	2	2	3	85.9368274	0	NA	74.82826837	0	0	77	0	0	71	0	0	75	0	0	70	0	0	68	0	0	0	2331	2	2	2	1
10001062	2016	43	1	168.1	85	26.5	98	68	202	87	54	136	102	5.8	2	2	2	1	2	1	1	3	111.2038376	0	NA	102.5058551	0	0	NA	NA	NA	NA	NA	NA	110	0	0	88	0	0	100	0	0	0	2189	2	2	2	1
10001063	2016	79	1	162.1	86	23.9	124	70	180	185	35	112	95	5	2	2	2	2	1	2	2	3	71.64381716	0	NA	NA	NA	NA	NA	NA	NA	66	0	0	68	0	0	68	0	0	65	0	0	0	2256	3	1	2	1
10001065	2016	42	1	172.3	82	24.1	104	66	167	90	58	91	99	NA	2	2	2	1	1	1	2	1	68.61213071	0	NA	74.87961727	0	0	72	0	0	69	0	0	67	0	0	71	0	0	65	0	0	0	2228	2	1	2	2
10001068	2016	73	2	148.2	84.2	20.6	126	72	173	48	72	84	109	6.2	2	2	1	2	1	2	2	3	61.82088981	0	NA	57.10309433	0	1	NA	NA	NA	57	0	1	54	1	0	55	1	0	55	1	0	1	426	3	1	1	2
10001069	2016	51	2	152	92	24.6	118	72	177	60	51	108	97	5.2	1	2	2	2	2	2	2	2	64.48133589	0	NA	NA	NA	NA	NA	NA	NA	NA	NA	NA	NA	NA	NA	NA	NA	NA	54	1	0	1	2465	2	1	1	1
10001071	2016	51	2	161.1	77	19	116	76	252	171	62	161	94	5.3	2	2	2	2	1	2	2	3	63.54135995	0	NA	NA	NA	NA	NA	NA	NA	NA	NA	NA	68	0	0	75	0	0	66	0	0	0	2234	2	1	1	2
10001075	2017	43	2	162.9	66.6	18.1	107	74	222	44	55	153	103	5.7	2	2	2	1	2	1	2	1	95.58768601	0	NA	95.58768601	0	0	93	0	0	92	0	0	NA	NA	NA	NA	NA	NA	NA	NA	NA	0	759	2	1	1	2
10001076	2017	52	1	171	99.8	29.2	117	83	205	88	49	140	146	6.7	2	1	2	1	2	1	2	1	64.53279762	0	NA	64.53279762	0	0	68	0	0	63	0	0	65	0	0	66	0	0	65	0	0	0	1845	2	2	2	1
10001077	2017	53	1	177.2	104	29.7	149	112	215	614	41	85	98	5.9	2	2	2	1	2	2	2	2	75.12301617	0	NA	75.12301617	0	0	NA	NA	NA	NA	NA	NA	NA	NA	NA	NA	NA	NA	NA	NA	NA	0	1779	2	2	2	1
10001080	2016	57	1	168.6	87.2	25.7	140	90	185	38	61	110	111	5.6	2	2	2	2	2	1	2	1	67.40224517	0	NA	71.34385792	0	0	70	0	0	69	0	0	63	0	0	62	0	0	NA	NA	NA	0	1847	2	2	2	1
10001081	2016	53	2	154	77	20.4	106	63	247	46	97	128	93	NA	2	2	2	2	1	1	1	1	72.27663558	0	NA	74.35124887	0	0	NA	NA	NA	72	0	0	74	0	0	NA	NA	NA	70	0	0	0	2364	2	1	1	2
10001086	2016	78	2	145.6	90	25	124	68	217	145	48	142	98	6	2	2	1	2	2	2	2	3	74.51175497	0	NA	78.6810978	0	0	NA	NA	NA	NA	NA	NA	NA	NA	NA	NA	NA	NA	NA	NA	NA	0	365	3	2	2	1
10001087	2016	51	2	157.4	98.4	27	114	78	207	57	70	119	91	5.1	2	2	2	2	1	2	1	3	78.25228347	0	NA	NA	NA	NA	NA	NA	NA	84	0	0	NA	NA	NA	NA	NA	NA	79	0	0	0	2224	2	2	2	1
10001088	2016	69	2	148.2	81.6	23	102	72	236	57	71	144	98	5.7	2	2	2	2	1	2	2	2	68.13484419	0	NA	60.67101768	0	0	NA	NA	NA	60	0	0	57	1	0	60	0	0	59	1	0	1	1671	3	1	1	2
10001089	2018	59	1	168.2	79	22.6	132	93	235	147	45	163	106	5.7	2	2	2	2	1	1	NA	1	76	0	NA	NA	NA	NA	76	0	0	NA	0	NA	75	0	0	76	0	0	75	0	0	0	1421	2	1	1	2
10001092	2016	58	2	161.6	95	28.4	123	77	262	175	48	170	91	5.7	2	2	2	1	2	1	1	3	70.43058062	0	NA	75.04731047	0	0	76	0	0	NA	NA	NA	70	0	0	67	0	0	NA	NA	NA	0	1962	2	2	2	1
10001093	2016	38	1	173.7	74.8	20.4	118	80	222	111	58	143	91	5.4	2	2	2	2	2	2	2	3	75.72033985	0	NA	82.03603256	0	0	87	0	0	73	0	0	79	0	0	71	0	0	76	0	0	0	2214	1	1	1	2
10001094	2017	55	1	169.7	88.2	25.3	129	90	169	191	52	96	116	7.4	1	1	1	2	2	1	2	1	76.31418729	0	NA	76.31418729	0	0	78	0	0	NA	NA	NA	89	0	0	89	0	0	NA	NA	NA	0	1780	2	2	2	1
10001095	2016	57	1	160.6	80.4	24.3	148	96	191	234	52	110	180	8.3	2	2	2	1	1	1	2	2	88.4278392	0	NA	NA	NA	NA	95	0	0	91	0	0	NA	NA	0	64	0	0	66	0	0	0	2274	2	1	2	2
10001096	2016	44	1	171.1	84	23	118	68	195	106	52	129	96	NA	2	2	2	2	1	1	1	2	73.48344467	0	NA	77.2306173	0	0	77	0	0	NA	NA	NA	NA	NA	NA	NA	NA	NA	NA	NA	NA	0	748	2	1	2	2
10001097	2016	62	1	164	80	22.3	133	86	232	257	60	121	117	NA	1	2	2	2	2	1	1	1	95.07319806	0	NA	88.65231623	0	0	94	0	0	NA	NA	NA	NA	NA	NA	NA	NA	NA	NA	NA	NA	0	748	2	1	1	2
10001100	2016	60	1	166.4	76	21.6	134	94	184	114	68	90	102	5.5	2	2	2	1	2	1	2	1	74.43204762	0	NA	75.08089771	0	0	68	0	0	69	0	0	NA	NA	NA	68	0	0	64	0	0	0	2141	2	1	1	2
10001102	2016	46	1	175.2	69	17.7	106	70	173	54	59	100	103	5.6	2	2	2	2	1	2	1	3	88.56726019	0	NA	86.23338314	0	0	NA	NA	NA	NA	NA	NA	86	0	0	NA	NA	NA	83	0	0	0	2148	2	1	1	2
10001103	2018	55	1	169	101.2	32	128	93	214	167	43	149	110	5.6	2	2	2	2	1	1	NA	3	75	0	2	NA	NA	NA	75	0	0	65	0	0	70	0	0	65	0	0	67	0	0	0	1463	2	2	2	1
10001104	2016	34	1	172.3	85.6	24.9	111	66	146	67	50	80	90	5.4	2	2	2	2	2	1	1	3	96.59402398	0	NA	103.3039542	0	0	95	0	0	96	0	0	96	0	0	88	0	0	90	0	0	0	2264	1	1	2	1
10001105	2017	59	1	161	69.8	20.9	121	76	184	34	109	56	86	5.4	2	2	1	2	1	2	2	1	70.10244094	0	NA	70.10244094	0	0	NA	NA	NA	75	0	0	75	0	0	69	0	0	NA	NA	0	0	1662	2	1	1	2
10001107	2016	27	1	168	82	24.4	115	75	215	83	53	148	95	5	2	2	2	2	2	2	2	2	81.5605196	0	NA	NA	NA	NA	84	1	0	NA	NA	NA	NA	NA	NA	NA	NA	NA	NA	NA	NA	1	806	1	1	2	2
10001115	2016	62	1	161	107.2	32	112	68	199	88	55	126	103	5.7	2	2	2	2	2	2	1	3	69.99129183	0	NA	NA	NA	NA	NA	NA	NA	NA	NA	NA	71	0	0	71	0	0	72	0	0	0	2233	2	2	2	1
10001117	2016	75	1	163.2	90	26.5	126	74	190	102	48	122	123	6.4	2	2	2	2	1	2	2	1	83.00837108	0	NA	76.68160719	0	0	NA	NA	NA	76	1	0	82	0	0	NA	NA	NA	NA	NA	NA	1	1112	3	2	2	1
10001118	2016	44	1	169.2	78.6	23.1	104	68	174	140	63	93	101	5.4	2	2	2	1	1	1	2	1	70.06948733	0	NA	62.32973282	0	0	59	0	1	NA	NA	NA	NA	NA	NA	65	0	0	NA	NA	NA	1	912	2	1	2	2
10001119	2016	44	1	172.1	85.4	26.6	124	92	215	268	42	131	111	5.5	2	2	2	1	2	2	2	3	60.811394	0	NA	NA	NA	NA	52	0	1	NA	NA	NA	NA	NA	NA	NA	NA	NA	NA	NA	NA	1	912	2	2	2	1
10001120	2016	49	1	170.6	93	27.6	112	72	208	182	32	139	103	4.9	2	2	2	1	2	1	1	1	85.72458375	0	NA	76.38987506	0	0	80	1	0	77	1	0	NA	NA	NA	85	0	0	75	0	1	1	792	2	2	2	1
10001121	2016	32	2	163.3	75	19.3	101	63	NA	44	72	78	89	NA	2	2	2	2	2	1	2	2	77.12434542	0	NA	NA	NA	NA	80	0	0	70	0	0	NA	NA	0	67	0	0	64	0	0	0	2221	1	1	1	2
10001123	2017	51	1	163.3	100.6	32.6	134	90	227	415	36	133	108	5.5	1	2	2	2	2	2	2	3	67.95301704	0	NA	67.95301704	0	0	NA	NA	NA	NA	NA	NA	NA	NA	NA	63	0	0	61	0	0	0	1842	2	2	2	1
10001124	2017	37	1	175	83.4	24.2	123	85	163	172	42	94	96	5.7	2	2	2	2	2	2	2	1	82.21357439	0	NA	82.21357439	0	0	76	0	0	72	1	0	NA	NA	NA	70	0	0	80	0	0	1	759	1	1	2	2
10001126	2016	42	1	172.4	95	26.4	111	76	286	186	51	194	106	6.1	2	2	2	2	2	1	2	1	70.19393018	0	NA	72.21250325	0	0	65	0	0	NA	0	NA	61	0	0	66	0	0	59	1	0	1	2203	2	2	2	1
10001129	2017	55	1	167.4	106.4	31.1	144	97	194	154	49	129	100	5.2	2	2	2	2	2	1	1	2	77.34549574	0	NA	77.34549574	0	0	NA	NA	NA	77	0	0	70	0	0	73	0	0	61	0	0	0	1843	2	2	2	1
10001130	2016	42	2	149	87	26.2	105	64	282	84	74	186	93	NA	2	2	2	2	2	2	1	3	81.30084527	0	NA	75.494426	0	0	NA	NA	NA	75	0	0	69	0	0	70	0	0	71	0	0	0	2310	2	2	2	2
10001131	2016	58	2	149.2	77.2	20.3	128	67	183	47	76	86	124	NA	2	1	2	2	1	2	2	3	71.61683466	0	NA	71.61683466	0	0	61	0	0	NA	NA	NA	68	0	0	63	0	0	62	0	0	0	2204	2	1	1	2
10001132	2016	43	1	172.1	89	24.3	108	70	243	111	55	172	91	NA	2	2	2	2	2	1	1	2	68.92734562	0	NA	73.48344467	0	0	NA	NA	NA	NA	NA	NA	65	0	0	66	0	0	62	0	0	0	2421	2	1	2	1
10001133	2016	50	1	174	100.2	30.4	125	63	198	97	46	132	101	NA	2	2	2	1	2	1	2	1	69.98517542	0	NA	59.50425145	0	1	68	0	0	NA	NA	NA	NA	NA	NA	NA	NA	NA	NA	NA	NA	1	334	2	2	2	1
10001135	2016	35	1	170.4	90	24.7	114	80	214	131	47	152	147	5.7	2	2	2	2	1	2	2	3	95.79375095	0	NA	NA	NA	NA	92	0	0	84	0	0	81	0	0	NA	NA	NA	NA	NA	NA	0	1619	1	1	2	1
10001136	2016	52	1	173.1	102	26.7	114	70	162	66	46	107	101	5.6	2	2	2	2	2	1	2	2	69.20181532	0	NA	66.42517137	0	0	NA	NA	NA	NA	NA	NA	NA	NA	NA	NA	NA	NA	NA	NA	NA	0	365	2	2	2	1
10001139	2016	53	1	181.7	80	20.7	110	70	319	292	50	194	104	5.5	2	2	2	2	2	1	2	1	72.29370673	0	NA	71.90691529	0	0	68	0	0	NA	NA	NA	71	0	0	63	0	0	NA	NA	NA	0	2031	2	1	1	2
10001141	2016	32	2	150.2	98.4	30.6	130	90	259	76	75	173	93	5.7	2	2	2	2	2	2	2	3	104.0469494	0	NA	NA	0	NA	100	0	0	NA	0	NA	97	0	0	100	0	0	103	0	0	0	2206	1	2	2	1
10001144	2018	41	1	166.9	79.8	24.4	109	75	176	61	66	96	98	5.5	2	2	2	1	2	1	NA	2	77	0	3	NA	NA	NA	77	0	0	76	0	0	74	0	0	NA	NA	NA	74	0	0	0	1464	2	1	2	2
10001147	2016	48	1	163.6	84.4	26.3	137	79	196	60	43	143	111	NA	2	2	2	2	1	2	2	2	79.35478883	0	NA	76.83408364	0	0	84	0	0	NA	NA	NA	NA	NA	NA	76	0	0	76	0	0	0	2486	2	2	2	2
10001149	2016	54	1	162.9	71	19.6	151	89	163	68	56	90	NA	5.6	2	2	2	1	2	1	2	1	69.28885993	0	NA	62.79373433	0	0	69	0	0	65	1	0	64	0	0	70	0	0	70	0	0	1	1134	2	1	1	2
10001150	2016	35	1	170.7	80	23.3	111	65	222	111	45	162	94	5.4	2	2	2	2	2	2	1	3	90.50033011	0	NA	86.1847761	0	0	93	0	0	81	0	0	83	0	0	87	0	0	85	0	0	0	2191	1	1	2	2
10001151	2016	56	1	172.4	87	24	130	82	182	123	52	114	134	6.8	2	1	2	1	2	1	2	3	71.1602891	0	NA	NA	NA	NA	72	0	0	62	0	0	69	0	0	65	0	0	65	0	0	0	2167	2	1	2	1
10001152	2016	30	1	178.9	84	25.6	129	78	217	181	44	141	86	5.4	2	2	2	1	2	1	2	3	79.13116946	0	NA	70.85529914	0	0	75	0	0	74	0	0	74	0	0	72	0	0	78	0	0	0	2205	1	2	2	2
10001153	2016	52	2	151.6	69	19.8	128	78	185	97	61	113	101	5.7	2	2	2	1	2	2	2	3	80.65953998	0	NA	78.78220905	0	0	74	0	0	82	0	0	87	0	0	NA	NA	NA	NA	NA	NA	0	1466	2	1	1	2
10001154	2016	31	2	155.6	61	17.3	112	76	208	59	63	131	99	5.1	2	2	2	2	2	2	2	3	75.50055658	0	NA	84.94560472	0	0	90	0	0	104	0	0	97	0	0	88	0	0	84	0	0	0	2191	1	1	1	2
10001155	2016	27	1	177.3	94	29.3	137	97	170	50	48	116	88	5.1	2	2	2	2	2	1	2	1	76.16850416	NA	NA	79.77475941	NA	0	86	NA	0	NA	NA	NA	83	0	NA	79	0	0	74	0	0	0	2167	1	2	2	1
10001156	2016	50	2	151.9	69	19.2	149	76	230	71	67	147	92	5.3	2	2	2	2	2	2	2	3	61.21957097	0	NA	60.87262532	0	0	58	0	1	54	0	1	58	1	0	52	1	0	61	0	0	1	732	2	1	1	2
10001157	2016	30	1	174.5	109	33.1	128	82	295	110	52	224	84	5.2	2	2	2	2	2	2	2	2	85.12044148	0	NA	74.02520129	0	0	83	0	0	91	0	0	79	0	0	79	0	0	78	0	0	0	2195	1	2	2	1
10001158	2016	41	1	170.2	84	22.8	126	71	153	128	59	73	NA	5.6	1	2	1	2	2	1	2	3	66.82404534	0	NA	71.01127522	0	0	71	0	0	62	0	0	69	0	0	68	0	0	62	0	0	0	2205	2	1	1	2
10001159	2016	29	1	176.3	93	29.9	140	82	273	212	50	178	103	5.4	2	2	2	2	2	2	2	2	79.90485336	0	NA	NA	0	NA	86	0	0	83	0	0	78	0	0	75	0	0	80	0	0	0	2205	1	2	2	1
10001161	2016	48	1	170.8	82	24.7	108	69	140	58	45	82	89	5.2	2	2	2	1	1	2	2	2	69.96834665	0	NA	NA	NA	NA	77	0	0	72	0	0	73	0	0	67	0	0	71	0	0	0	2205	2	1	2	2
10001162	2016	25	2	152.5	78	25	123	68	216	91	65	135	96	5.7	2	2	2	2	2	2	2	2	91.18222251	0	NA	93.29755367	0	0	88	0	0	81	0	0	83	0	0	81	0	0	84	0	0	0	2167	1	2	2	2
10001163	2016	36	2	153.1	71	19.6	124	71	200	130	47	127	90	5.1	2	2	2	2	2	1	2	3	83.5269184	0	NA	82.87267969	0	0	95	0	0	NA	NA	NA	76	0	0	82	0	0	75	0	0	0	2191	1	1	1	2
10001165	2016	38	2	162.5	77	20	125	71	144	151	42	86	78	5.1	2	2	2	1	2	2	2	2	69.1402991	0	NA	83.04855206	0	0	NA	NA	NA	NA	NA	NA	NA	NA	NA	NA	NA	NA	NA	NA	NA	0	365	1	1	1	2
10001166	2016	47	2	159.3	79	20.6	192	111	211	73	103	84	116	5.5	2	2	2	1	2	2	2	1	99.19100955	0	NA	95.95160318	0	0	92	0	0	101	0	0	96	0	0	79	0	0	75	0	0	0	2205	2	1	1	2
10001168	2016	31	2	164.7	85	31	125	76	206	132	48	129	92	5.4	2	2	2	2	1	2	2	3	79.04749403	NA	NA	78.33049459	NA	0	80	0	0	82	0	0	75	0	0	73	0	0	79	0	0	0	2205	1	2	2	2
10001169	2016	23	1	170	65	17.6	119	62	142	48	56	76	86	5.4	2	2	2	2	2	2	2	3	98.01069899	NA	NA	103.7194608	0	0	103	0	0	88	0	0	95	0	0	91	0	0	85	0	0	0	2191	1	1	1	2
10001170	2016	52	2	152.3	67	17.6	86	49	218	111	98	97	NA	5.4	2	2	2	2	2	2	2	3	72.67284181	0	NA	NA	NA	NA	68	0	0	NA	NA	NA	NA	NA	NA	72	0	0	72	0	0	0	2205	2	1	1	2
10001171	2016	30	1	168.9	81	22.9	155	90	175	121	44	106	NA	5.3	2	2	2	2	2	2	2	3	93.30125469	0	NA	86.49611851	0	0	86	0	0	NA	NA	NA	NA	NA	NA	NA	NA	NA	NA	NA	NA	0	738	1	1	1	2
10001172	2016	52	1	170.6	101	32.8	145	91	208	61	50	138	119	5.9	2	2	2	2	2	1	2	1	76.53099104	0	NA	78.17212984	0	0	80	0	0	73	0	0	77	0	0	82	0	0	85	0	0	0	2205	2	2	2	1
10001173	2016	35	1	176.2	75	19.4	102	61	215	88	56	139	93	5.2	2	2	2	1	2	2	2	3	93.07506493	0	NA	88.54467872	0	0	88	0	0	88	0	0	88	0	0	84	0	0	90	0	0	0	2205	1	1	1	2
10001174	2016	55	1	166.7	85	24.8	173	106	170	137	47	89	NA	5.1	2	2	2	2	2	1	2	1	86.66473813	0	NA	NA	NA	NA	91	1	0	97	0	0	NA	NA	NA	86	0	NA	97	0	0	1	732	2	1	2	1
10001175	2016	25	1	175.1	78	22.1	134	62	172	42	63	97	NA	4.8	2	2	2	2	2	2	2	2	82.41211798	0	NA	70.00656852	0	0	82	0	0	74	0	0	74	0	0	75	0	0	77	0	0	0	2194	1	1	1	2
10001176	2016	37	1	177.3	96	27.2	167	107	242	536	37	110	NA	10.7	1	1	1	1	2	2	2	2	95.67276681	0	NA	82.64989359	0	0	97	0	0	88	0	0	84	0	0	97	0	0	92	0	0	0	2205	1	2	2	1
10001177	2016	27	1	169.3	96	26.4	136	84	166	69	62	87	94	5.2	2	2	2	2	2	2	2	3	109.5780824	0	NA	105.1942898	1	0	104	0	0	104	0	0	98	0	0	99	0	0	99	0	0	1	365	1	2	2	1
10001178	2016	53	1	168.5	80	20.3	149	110	305	1004	45	103	113	6.5	2	2	2	1	2	2	2	1	71.39544618	0	NA	72.8221363	0	0	78	0	0	82	0	0	NA	NA	NA	NA	NA	NA	NA	NA	NA	0	1186	2	1	1	2
10001179	2016	27	1	176	82	21.5	122	80	198	101	54	131	100	5.3	2	2	2	1	2	1	2	3	86.64355961	0	NA	83.66158142	0	0	92	0	0	86	0	0	84	0	0	78	0	0	83	0	0	0	2205	1	1	1	2
10001180	2016	36	1	172.2	88	24.9	131	85	196	95	51	125	NA	5.5	2	2	2	2	2	1	2	1	72.53342468	0	NA	79.15234606	0	0	78	0	0	74	0	0	75	0	0	70	0	0	72	0	0	0	2205	1	1	2	1
10001181	2016	23	1	177.1	71	18.7	138	86	192	118	52	123	89	5.3	2	2	2	1	2	2	2	2	75.57033854	0	NA	66.87713599	0	0	72	0	0	74	0	0	72	0	0	75	0	0	68	0	0	0	2194	1	1	1	2
10001182	2016	34	2	162.1	68	20	127	64	169	53	65	91	92	5.5	2	2	2	2	2	2	2	3	96.3794907	0	NA	93.77960834	0	0	NA	NA	NA	109	0	0	90	0	0	NA	NA	NA	NA	NA	NA	0	1533	1	1	1	2
10001183	2016	23	2	166.6	75	19.7	124	66	182	52	77	88	85	5.2	2	2	2	2	2	1	2	2	74.41317475	0	NA	73.50977546	0	0	83	NA	0	75	0	0	73	0	0	75	0	0	78	0	0	0	2205	1	1	1	2
10001184	2016	28	2	151.3	67	20.9	126	70	169	47	63	98	92	5.2	2	2	2	2	2	2	2	3	94.61521353	NA	NA	98.98006119	NA	0	98	0	0	97	0	0	96	0	0	95	0	0	100	0	0	0	2205	1	1	1	2
10001185	2016	52	2	158.9	67	19.1	127	69	200	41	73	110	86	5.7	2	2	1	2	1	2	2	2	69.2233007	0	NA	NA	NA	NA	67	0	0	70	0	0	NA	NA	NA	66	0	0	62	0	0	0	2205	2	1	1	2
10001186	2016	52	1	178.2	89	24.8	150	91	188	137	47	120	91	5.3	2	2	2	1	2	2	2	2	69.20181532	0	NA	73.21385077	0	0	65	0	0	70	0	0	61	0	0	67	0	0	71	0	0	0	2205	2	1	2	1
10001187	2016	53	2	154.1	76	22	109	65	174	55	59	100	88	5.5	2	2	2	2	2	2	2	3	77.39314324	0	NA	75.64332284	0	0	74	0	0	NA	NA	NA	NA	NA	NA	NA	NA	NA	NA	NA	NA	0	738	2	1	1	2
10001188	2016	44	2	161.8	75	20.6	136	73	137	118	49	75	NA	5.5	2	2	2	2	2	1	1	1	131.8625954	0	NA	81.11434555	0	0	NA	NA	NA	86	0	0	84	0	0	78	0	0	79	0	0	0	2191	2	1	1	2
10001189	2016	24	1	184.8	82	22.6	123	73	181	41	62	110	NA	5.3	2	2	2	2	2	1	2	3	94.30170926	0	NA	108.6720197	0	0	104	0	0	NA	NA	NA	NA	NA	NA	NA	NA	NA	NA	NA	NA	0	738	1	1	1	2
10001190	2016	41	1	181.6	83	22.7	170	96	239	90	52	173	89	5.3	2	2	2	2	2	2	2	2	61.42811301	0	NA	57.50098393	0	1	59	0	1	60	0	0	54	1	0	56	1	0	57	1	0	1	365	2	1	1	2
10001191	2016	52	2	158.1	76	20.6	115	62	150	113	43	88	NA	5.5	2	2	2	2	2	2	1	3	62.27921628	0	NA	65.36231237	0	0	64	0	0	NA	NA	NA	74	0	0	76	0	0	70	0	0	0	2205	2	1	1	2
10001192	2016	52	1	158.5	85	21.6	130	70	143	91	65	60	NA	5.1	1	2	1	1	2	1	2	1	99.9957537	0	NA	94.66072031	0	0	NA	NA	NA	88	0	0	88	0	0	NA	NA	NA	95	0	0	0	2205	2	1	1	1
10001193	2016	24	1	173.7	93	26.8	120	53	171	120	46	104	NA	5.7	2	2	2	2	2	1	2	3	90.75008515	0	NA	86.42743857	0	0	85	0	0	NA	NA	NA	NA	NA	NA	NA	NA	NA	NA	NA	NA	0	738	1	2	2	1
10001194	2016	48	1	167.4	101	33.2	143	70	165	196	37	97	NA	5.7	2	2	2	2	2	2	2	3	118.1295101	0	NA	115.2192994	0	0	NA	NA	NA	121	0	0	109	0	0	101	0	0	129	0	0	0	2205	2	2	2	1
10001196	2016	31	1	179.1	93	28.5	125	74	141	63	54	79	95	5.5	2	2	2	1	2	1	2	1	108.6625815	0	NA	NA	NA	NA	114	0	0	97	0	0	NA	NA	NA	NA	NA	NA	NA	NA	NA	0	1134	1	2	2	1
10001198	2016	21	1	168	68	18	123	71	149	43	56	87	103	5.4	2	2	2	1	1	1	2	1	112.5603127	0	NA	106.342182	0	0	102	0	0	107	1	0	91	0	0	100	0	0	96	0	0	1	1105	1	1	1	2
10001200	2016	49	1	169.6	93	28.6	140	88	201	120	52	125	NA	5.9	2	2	2	1	1	1	2	2	74.88143342	NA	NA	NA	NA	NA	66	0	0	67	0	0	73	0	0	72	0	0	67	0	0	0	2205	2	2	2	1
10001201	2016	56	1	164	80	23.1	151	88	159	142	61	57	108	5.8	2	2	2	1	1	2	2	1	93.1766336	NA	NA	92.70451707	0	0	97	0	0	86	1	0	85	0	0	88	0	0	88	0	0	1	1134	2	1	2	2
10001202	2016	40	1	169.3	84	24.6	147	85	202	106	63	122	100	5.7	2	2	2	1	2	2	2	3	73.72701134	NA	NA	76.85439705	0	0	71	0	0	67	0	0	63	0	0	NA	NA	NA	NA	NA	NA	0	1533	2	1	2	2
10001204	2016	48	1	179.9	92	26.6	143	83	228	110	54	162	119	5.7	2	2	2	1	2	1	2	1	82.65734606	0	NA	84.50737304	0	0	81	0	0	84	0	0	75	0	0	84	0	0	81	0	0	0	2212	2	2	2	1
10001205	2016	47	1	173.9	86.6	23.7	125	78	184	251	53	94	94	4.9	2	2	2	1	2	1	2	1	72.10549114	0	NA	69.14569546	0	0	NA	NA	NA	64	0	0	61	0	0	62	0	0	NA	NA	NA	0	1825	2	1	2	1
10001206	2016	60	2	153.3	75	17.7	175	120	236	95	75	141	106	5.3	1	2	2	2	2	2	2	2	70.92340003	0	NA	69.41853437	0	0	61	0	0	70	0	0	60	0	0	58	1	0	45	1	0	1	1826	2	1	1	2
10001207	2016	44	1	161.7	97.5	32.2	158	112	242	156	79	140	103	5.7	2	2	2	2	2	1	2	1	75.3124487	0	NA	77.72226237	1	0	NA	NA	NA	80	0	0	73	0	0	78	0	0	72	0	0	1	365	2	2	2	1
10001208	2016	35	2	157.5	82	23.8	133	80	147	44	38	96	96	5	2	2	2	2	2	1	2	3	82.78876946	0	NA	79.44407568	0	0	80	0	0	75	0	0	NA	NA	NA	69	0	0	80	0	0	0	2195	1	1	1	2
10001209	2016	58	1	163.3	78	20.2	106	69	298	185	59	198	97	5.7	2	2	2	1	2	NA	2	3	85.35376578	0	NA	90.33713174	0	0	91	0	0	NA	NA	NA	81	0	0	86	0	0	87	0	0	0	2170	2	1	1	2
10001211	2016	31	2	163.1	67.5	15.5	101	65	137	52	46	77	89	5.3	2	2	2	2	2	1	2	3	116.7752621	0	NA	115.7160533	0	0	117	0	0	111	0	0	113	0	0	109	0	0	104	0	0	0	2194	1	1	1	2
10001212	2016	29	2	153.5	68.5	21.2	104	63	197	86	48	139	89	5.2	2	2	2	1	1	1	2	3	92.01559413	NA	NA	98.02168037	0	0	95	0	0	85	0	0	89	0	0	NA	NA	NA	NA	NA	NA	0	1462	1	1	1	2
10001213	2016	28	2	154.8	68.5	19.6	120	79	175	44	60	109	100	5.5	2	2	2	2	2	1	2	3	98.12952861	0	NA	107.0284337	0	0	102	0	0	109	0	0	94	0	0	95	0	0	93	0	0	0	2191	1	1	1	2
10001214	2016	22	2	165.5	64.5	16.5	115	72	185	108	62	109	90	5	2	2	2	2	2	2	1	2	83.30971523	NA	NA	90.34506719	NA	0	81	NA	0	81	0	0	77	0	0	NA	NA	NA	NA	NA	NA	0	1510	1	1	1	2
10001215	2016	28	2	163.6	69	19.5	117	68	149	27	73	63	91	5.4	2	2	2	2	2	2	2	3	92.94698463	0	NA	84.53024131	1	0	88	0	0	89	0	0	91	0	1	87	0	0	89	0	0	1	365	1	1	1	2
10001216	2016	22	2	151	61.5	17.1	113	68	188	167	52	106	91	5.1	2	2	2	2	2	2	2	3	93.02288262	0	NA	101.9372261	0	0	97	NA	0	98	0	0	91	0	0	96	0	0	91	0	0	0	2194	1	1	1	2
10001217	2016	52	1	167.7	90	26.7	129	82	175	161	42	101	110	5.3	2	2	2	2	2	1	2	3	84.27498819	0	NA	87.59097213	0	0	76	0	0	NA	NA	NA	NA	NA	NA	NA	NA	NA	NA	NA	NA	0	738	2	2	2	1
10001218	2016	44	1	172.8	82.5	23.4	124	82	196	32	59	127	92	5.4	2	2	2	2	1	1	2	3	73.48344467	0	NA	73.9089566	0	0	71	0	0	70	0	0	70	0	0	68	0	0	79	0	0	0	2194	2	1	2	2
10001219	2016	30	2	153.7	70	21.5	109	56	149	40	65	71	88	5.4	2	2	2	2	2	2	2	3	110.4599164	0	NA	97.10355664	0	0	102	0	0	97	0	0	98	0	0	94	0	0	99	0	0	0	2195	1	1	1	2
10001220	2016	42	1	172.6	70	20.5	117	55	200	50	88	92	103	5.4	2	2	2	2	2	1	2	2	71.84703295	0	NA	NA	NA	NA	69	0	0	69	0	0	NA	NA	NA	67	0	0	66	0	0	0	2205	2	1	1	2
10001221	2016	56	2	169.9	76.5	20.6	138	78	189	120	46	121	115	6	1	2	1	2	2	2	2	3	73.5792426	0	NA	52.32099836	0	1	53	0	1	51	0	1	41	1	0	NA	NA	NA	40	1	0	1	365	2	1	1	2
10001222	2016	57	2	154.9	82	23.8	135	72	202	100	63	120	97	5.5	2	2	1	2	2	2	2	3	88.15994519	0	NA	84.29942894	0	0	NA	NA	NA	NA	NA	NA	80	0	0	NA	NA	NA	NA	NA	NA	0	1462	2	1	1	2
10001223	2016	32	1	177.3	94	26.5	155	92	240	124	49	171	99	5.3	2	2	2	2	2	2	2	3	107.6769588	0	NA	110.2205046	0	0	NA	NA	NA	103	0	0	108	0	0	93	0	0	99	0	0	0	2191	1	2	2	1
10001224	2016	52	2	154.9	94.5	29	179	90	254	121	73	155	98	5.6	2	2	2	1	1	2	1	3	92.3837118	0	NA	NA	NA	NA	104	0	0	89	0	0	94	0	0	90	0	0	93	0	0	0	2191	2	2	2	1
10001225	2016	51	1	175.7	96.5	28.9	126	86	212	94	48	151	104	5	2	2	2	2	1	2	2	3	61.42151176	0	NA	66.78930103	0	0	NA	NA	NA	55	0	1	56	1	0	62	0	0	65	0	0	1	1097	2	2	2	1
10001226	2016	31	2	161.7	67	18.4	123	77	150	40	55	86	93	5.3	2	2	2	1	2	2	2	3	109.4252895	0	NA	99.98858513	0	0	112	0	0	107	0	0	NA	NA	NA	NA	NA	NA	NA	NA	NA	0	1083	1	1	1	2
10001227	2016	40	2	152.3	70	21	131	69	180	81	58	110	91	5.4	2	2	2	2	2	2	2	1	74.63697778	0	NA	83.31068266	1	0	92	0	0	77	0	0	82	0	0	81	0	0	79	0	0	1	365	2	1	1	2
10001228	2016	30	1	187.6	86	22.3	141	78	209	115	42	145	99	5.4	2	2	2	2	1	2	2	3	89.61825778	0	NA	93.70804683	0	0	93	0	0	71	0	0	72	0	0	72	0	0	77	0	0	0	2194	1	1	1	1
10001229	2016	27	1	165.3	113	35	135	85	183	96	42	131	103	5.7	2	2	2	2	2	2	2	2	86.64355961	0	NA	77.07953707	0	0	75	0	0	87	0	0	NA	NA	NA	NA	NA	NA	NA	NA	NA	0	1105	1	2	2	1
10001231	2016	31	2	161.3	81	23.3	109	62	156	47	56	84	90	4.9	2	2	2	2	2	2	2	3	104.9993448	0	NA	110.7608684	0	0	110	0	0	98	0	0	101	0	0	95	0	0	96	0	0	0	2195	1	1	1	2
10001232	2016	34	2	159.7	80	23.6	110	85	173	139	44	108	NA	4.5	2	2	2	2	2	1	2	2	89.48719179	0	NA	85.66828612	0	0	90	0	0	84	0	0	NA	NA	NA	NA	NA	NA	NA	NA	NA	0	1099	1	1	1	2
10001233	2016	52	1	164.1	79	21.8	133	76	184	67	90	73	91	5	1	2	2	2	2	2	2	1	61.74207023	0	NA	NA	NA	NA	66	0	0	62	0	0	61	0	0	62	0	0	57	1	0	1	2195	2	1	1	2
10001234	2016	53	2	155.3	75.5	21.3	187	81	204	103	70	112	91	5.7	1	2	2	2	2	2	2	3	76.05021263	0	NA	75.64332284	0	0	75	0	0	71	0	0	NA	NA	NA	NA	NA	NA	NA	NA	NA	0	2348	2	1	1	2
10001235	2016	56	2	156.4	74.5	20.5	119	76	202	100	46	127	102	5.8	2	2	2	1	1	2	2	3	80.42741379	0	NA	NA	NA	NA	86	0	0	68	0	0	NA	NA	NA	NA	NA	NA	NA	NA	NA	0	1097	2	1	1	2
10001236	2016	32	1	178.6	79	20.4	138	78	240	117	61	166	93	5.5	2	2	2	2	2	2	2	2	71.7502942	0	NA	75.22437793	0	0	77	0	0	76	0	0	72	0	0	71	0	0	71	0	0	0	2195	1	1	1	2
10001238	2016	31	1	168	93.5	27.3	140	90	242	512	49	129	103	5.9	2	2	2	2	2	2	2	3	92.42734501	0	NA	89.14794401	0	0	79	0	0	NA	NA	NA	NA	NA	NA	NA	NA	NA	NA	NA	NA	0	734	1	2	2	1
10001239	2016	22	1	168	70	20.4	123	66	159	69	71	73	94	5.4	2	2	2	1	2	1	2	1	89.65718834	0	NA	89.60931836	0	0	89	0	0	87	0	0	85	0	0	77	0	0	79	0	0	0	2191	1	1	1	2
10001241	2016	48	1	168.8	77	21.6	118	77	201	74	80	99	85	5.4	2	2	2	2	2	1	1	1	78.3094298	0	NA	NA	NA	NA	72	0	0	70	0	0	71	0	0	NA	NA	NA	73	0	0	0	2195	2	1	1	2
10001242	2016	50	2	158.7	73	18.1	142	77	210	81	71	116	99	5.4	2	2	2	2	2	2	2	3	68.91353392	0	NA	67.46785366	0	0	63	0	0	NA	NA	NA	63	0	0	60	0	0	NA	NA	NA	0	1827	2	1	1	2
10001243	2016	32	2	156.7	70	19.5	111	62	176	54	73	89	NA	4.9	2	2	2	2	2	1	2	2	83.53857428	0	NA	78.87361792	0	0	NA	NA	NA	78	0	0	78	0	0	72	0	0	71	0	0	0	2205	1	1	1	2
10001245	2016	54	2	157.1	112	32.8	137	80	291	138	70	206	112	6.2	2	2	2	2	2	1	1	3	65.36231237	0	NA	61.28469182	0	0	NA	NA	NA	62	0	0	67	0	0	NA	NA	NA	NA	NA	NA	0	1595	2	2	2	1
10001247	2016	29	1	170.4	76	21	130	82	266	64	80	177	81	5.7	2	2	2	1	2	2	2	3	76.30714892	0	NA	78.2106793	0	0	80	0	0	75	0	0	78	0	0	79	0	0	76	0	0	0	2191	1	1	1	2
10001249	2016	50	1	176.6	100	29	149	104	202	102	52	131	101	5.4	2	2	2	2	2	2	1	3	67.54535162	0	NA	66.3895103	0	0	65	1	0	NA	NA	NA	NA	NA	NA	68	0	0	NA	NA	NA	1	733	2	2	2	1
10001250	2016	52	1	175.3	84	22.1	112	67	229	71	52	165	90	5.2	2	2	2	1	2	1	2	3	77.55260954	0	NA	NA	NA	NA	65	1	0	70	0	0	NA	NA	NA	65	0	0	57	1	0	1	732	2	1	1	2
10001251	2016	32	1	178.8	99	27.3	141	75	253	256	49	158	99	5.6	2	2	2	2	2	2	2	1	78.60312329	0	NA	76.10029799	1	0	85	0	0	76	0	0	80	0	0	81	0	0	85	0	0	1	365	1	2	2	1
10001252	2016	34	1	170.8	79	21.5	121	71	180	74	54	111	89	5.2	2	2	2	2	2	1	2	2	66.84765664	0	NA	71.49124733	0	0	77	0	0	71	0	0	68	0	0	71	0	0	NA	NA	NA	0	1825	1	1	1	2
10001253	2016	57	1	164.9	86	26.2	111	78	139	91	33	92	111	5.9	1	1	2	2	1	1	2	1	62.15331822	0	NA	64.72857169	0	0	54	0	1	44	0	1	45	1	0	42	1	0	46	1	0	1	756	2	2	2	1
10001254	2016	36	1	170.1	77	20.9	116	70	163	65	46	102	87	4.8	2	2	2	2	2	2	2	3	102.4721047	0	NA	103.2825448	0	0	111	0	0	103	0	0	NA	NA	NA	NA	NA	NA	NA	NA	NA	0	1098	1	1	1	2
10001255	2016	28	2	146.5	57	17.6	91	53	203	50	73	113	85	5.1	2	2	2	2	2	2	2	3	99.98194669	0	NA	111.5399088	0	0	113	0	0	105	0	0	106	0	0	115	0	0	95	0	0	0	2191	1	1	1	2
10001257	2016	52	1	168.1	82	21.7	141	97	217	193	62	121	NA	5.6	2	2	2	2	2	1	2	1	72.69000654	0	NA	76.1137505	0	0	NA	NA	NA	70	0	0	78	0	0	79	0	0	63	0	0	0	2195	2	1	1	2
10001258	2016	29	2	161.9	84	21.1	116	72	208	51	67	125	97	5.3	2	2	2	2	2	2	2	3	81.85345917	0	NA	82.36593214	0	0	90	0	0	96	0	0	89	0	0	86	0	0	86	0	0	0	2191	1	1	1	2
10001259	2016	29	1	167.4	102	31.7	128	76	180	143	41	123	NA	5.6	2	2	2	1	2	2	2	2	89.31655539	0	NA	100.1269317	0	0	88	1	0	90	0	0	88	0	0	90	0	0	89	0	0	1	732	1	2	2	1
10001260	2016	24	1	166.3	107	35.4	166	76	236	99	56	165	98	5.6	2	2	2	2	1	2	2	3	99.47195597	0	NA	93.20332554	0	0	97	0	0	95	0	0	93	0	0	104	0	0	99	0	0	0	2349	1	2	2	1
10001261	2016	22	2	160	89	30.7	140	82	217	68	54	159	91	5.3	2	2	2	2	2	2	2	2	120.7433444	0	NA	114.3909077	NA	0	113	0	0	103	0	0	120	0	0	107	0	0	118	0	0	0	2191	1	2	2	2
10001263	2016	28	2	162.9	75	21.2	124	64	211	91	42	154	89	5.3	2	2	2	2	2	2	1	3	131.9767177	0	NA	119.0319179	0	0	129	0	0	NA	NA	NA	NA	NA	NA	NA	NA	NA	NA	NA	NA	0	734	1	1	1	2
10001264	2016	25	2	156.5	67	19.3	121	63	180	57	64	104	87	5.4	2	2	2	2	2	2	1	3	86.79058893	0	NA	71.84033878	0	0	73	0	0	79	0	0	75	0	0	72	0	0	80	0	0	0	2167	1	1	1	2
10001265	2016	40	1	174.7	87	22.8	128	68	190	67	68	103	NA	5.4	2	2	2	1	2	1	2	1	77.40098171	0	NA	74.08690968	0	0	74	0	0	NA	NA	NA	79	0	0	75	0	0	68	0	0	0	2168	2	1	1	1
10001267	2016	50	2	153.8	75	19.2	151	74	217	233	55	126	99	5.4	2	2	2	2	2	2	2	2	72.29627861	0	NA	67.46785366	0	0	68	0	0	67	0	0	66	0	0	70	0	0	NA	NA	NA	0	1890	2	1	1	2
10001269	2016	55	2	154.9	70	19.1	115	67	212	86	55	141	88	5.3	2	2	2	2	2	2	2	3	85.59420743	0	NA	NA	NA	NA	80	0	0	80	0	0	NA	NA	NA	78	0	0	80	0	0	0	2435	2	1	1	2
10001270	2016	37	1	168.5	79	22.5	96	59	194	151	34	128	100	5.4	2	2	2	1	2	2	2	3	84.38327991	0	NA	87.18131029	0	0	NA	NA	NA	91	0	0	88	0	0	86	0	0	NA	NA	NA	0	1825	1	1	1	2
10001271	2016	55	2	155.6	69	19.7	118	80	230	68	65	158	101	5.5	2	2	2	2	1	1	2	1	80.84440624	0	NA	78.9621085	0	0	NA	NA	NA	67	0	0	76	0	0	NA	NA	NA	NA	NA	NA	0	1461	2	1	1	2
10001272	2016	34	1	172.7	95	27	130	70	219	205	37	138	99	5.6	2	2	2	1	2	1	1	3	75.45107102	0	NA	67.70336856	0	0	73	0	0	80	0	0	64	0	0	69	0	0	67	0	0	0	2191	1	2	2	1
10001273	2016	33	1	173.7	102	31	147	89	188	196	38	114	109	6.2	2	2	2	2	2	2	2	3	82.82361206	0	NA	99.49289587	1	0	81	0	0	90	0	0	72	0	0	73	0	0	NA	NA	NA	1	365	1	2	2	1
10001274	2016	33	1	162.9	92	28	154	92	214	250	41	140	106	5.6	2	2	2	2	2	2	2	3	94.66019087	0	NA	85.33078517	0	0	96	0	0	90	0	0	90	0	0	NA	NA	NA	NA	NA	NA	0	1463	1	2	2	1
10001275	2016	55	1	174.4	83	20.8	133	53	188	75	45	129	93	5.8	2	2	2	1	2	2	2	2	76.31418729	0	NA	NA	NA	NA	75	0	0	74	0	0	81	0	0	78	0	0	69	0	0	0	2191	2	1	1	2
10001276	2016	32	2	164.1	111	30.8	127	76	245	151	60	165	90	5.4	2	2	2	2	2	2	2	3	64.16623915	0	NA	61.20664932	0	0	58	0	1	NA	NA	NA	NA	NA	NA	NA	NA	NA	NA	NA	NA	1	753	1	2	2	1
10001277	2016	46	2	162.3	70	18.9	113	64	241	86	63	159	91	6	2	2	2	2	2	1	1	3	65.45120528	0	NA	NA	NA	NA	67	0	0	67	0	0	NA	NA	NA	66	0	0	67	0	0	0	2385	2	1	1	2
10001279	2016	62	2	158.4	80	21.3	121	73	180	49	66	95	102	5.6	1	2	1	2	1	2	2	1	75.31455492	0	NA	80.74364272	0	0	80	0	0	77	0	0	NA	NA	NA	NA	NA	NA	NA	NA	NA	0	1104	2	1	1	2
10001280	2016	71	2	151.7	84	24	154	82	174	71	56	102	NA	6.3	1	2	1	2	2	2	2	3	60.42452863	0	NA	63.05083415	0	0	64	0	0	NA	NA	NA	NA	NA	NA	NA	NA	NA	NA	NA	NA	0	734	3	1	1	2
10001281	2016	24	2	163.4	74	20	105	66	194	47	59	122	85	4.8	2	2	2	2	2	1	2	2	104.5045783	NA	NA	101.373697	0	0	100	0	0	99	0	0	102	0	0	94	0	0	96	0	0	0	2194	1	1	1	2
10001282	2016	49	2	151.6	95	28.8	135	83	212	63	62	135	102	5.8	1	2	2	2	2	2	2	3	65.22594681	0	NA	NA	NA	NA	70	0	0	67	0	0	61	0	0	NA	NA	NA	60	0	0	0	2286	2	2	2	1
10001283	2016	21	2	159.3	78	22.3	115	71	219	89	53	150	80	5.5	2	2	2	2	2	2	2	3	79.6431406	0	NA	75.36859393	NA	0	80	0	0	84	0	0	80	0	0	72	0	0	81	0	0	0	2191	1	1	1	2
10001284	2016	50	1	170.8	75	19.9	117	71	164	62	60	89	100	5.8	2	2	2	1	2	1	2	1	77.39731693	0	NA	71.30113154	0	0	71	0	0	NA	NA	NA	70	0	0	64	0	0	69	0	0	0	2231	2	1	1	2
10001285	2016	55	1	159.2	85	26	104	62	298	190	46	212	NA	5.8	2	2	2	1	2	2	2	3	84.13963349	0	NA	86.21772463	0	0	83	0	0	87	0	0	89	0	0	94	0	1	91	0	0	1	1852	2	2	2	1
10001286	2016	43	2	158.5	80	23.5	122	62	206	83	68	123	92	5.2	2	2	2	2	2	1	2	3	67.71754737	0	NA	NA	NA	NA	63	0	0	65	0	0	NA	NA	NA	64	0	0	63	0	0	0	2191	2	1	1	2
10001287	2016	45	1	171.5	95	29.1	135	73	209	171	57	116	267	10.3	2	2	2	2	2	2	2	2	104.2323493	0	NA	NA	NA	NA	107	0	0	101	0	0	NA	NA	NA	98	0	0	81	0	0	0	2167	2	2	2	1
10001289	2016	37	2	159.6	92	26.8	110	69	233	131	54	144	84	5.4	2	2	2	2	2	1	2	3	95.907942	0	NA	91.5921073	0	0	NA	NA	NA	96	0	0	91	0	0	87	0	0	NA	NA	NA	0	1834	1	2	2	1
10001290	2016	26	1	179.4	115	30.6	121	72	169	88	50	108	90	5.6	2	2	2	2	1	1	2	2	79.63420524	0	NA	93.60261354	0	0	89	0	0	92	0	0	84	0	0	88	0	0	100	0	0	0	2362	1	2	2	1
10001291	2016	32	2	157.1	75	24.4	99	57	160	102	43	104	94	5.5	2	2	2	1	2	2	2	3	96.22277989	NA	NA	NA	NA	NA	NA	NA	NA	96	0	0	91	0	0	NA	NA	NA	NA	NA	NA	0	1510	1	1	1	2
10001292	2016	53	2	146.9	67	18.9	95	55	228	80	55	159	104	6.4	2	2	2	2	2	1	2	3	73.4939825	0	NA	71.88993547	0	0	82	0	0	NA	NA	NA	82	0	0	77	0	0	74	0	0	0	2166	2	1	1	2
10001293	2016	30	2	172.5	101	26.5	112	68	184	97	56	112	91	5.5	2	2	2	2	2	2	2	2	70.88606569	0	NA	69.25024661	0	0	70	0	0	68	0	0	NA	NA	NA	NA	NA	NA	NA	NA	NA	0	1097	1	2	2	1
10001294	2016	34	1	162.7	104	33.5	190	118	159	91	45	105	98	6.1	2	2	2	2	2	2	2	3	95.20444175	0	NA	94.41568128	0	0	92	0	0	97	0	0	88	0	0	88	0	0	NA	NA	NA	0	1827	1	2	2	1
10001295	2016	55	2	145.5	73	20.5	114	67	197	41	88	88	89	5.8	2	2	2	2	2	2	2	3	77.94912365	0	NA	76.17977687	0	0	NA	NA	NA	70	0	0	71	0	0	NA	NA	NA	NA	NA	NA	0	1462	2	1	1	2
10001296	2016	28	1	174	100	28	143	83	200	103	49	142	102	5.5	2	2	2	2	1	2	2	2	79.77475941	0	NA	73.00723851	0	0	70	0	0	72	0	0	68	0	0	65	0	0	68	0	0	0	2191	1	2	2	1
10001297	2016	57	2	157.5	72	21.1	160	112	253	112	64	160	103	5.9	2	2	2	2	2	2	2	3	77.15414186	0	NA	75.41640492	0	0	68	0	0	73	0	0	70	0	0	67	0	0	68	0	0	0	2288	2	1	1	2
10001298	2016	48	2	164.9	90	25	108	68	190	98	57	113	86	5.7	2	2	2	2	2	2	1	3	63.72647014	0	NA	63.35046739	0	0	68	0	0	64	0	0	65	0	0	61	0	0	55	1	0	1	2191	2	2	2	1
10001299	2016	24	1	176.6	78	21.9	132	77	169	92	70	83	NA	4.9	2	2	2	2	2	2	2	2	88.52143311	0	NA	89.69306914	0	0	NA	NA	NA	84	0	0	82	0	0	86	0	0	85	0	0	0	2167	1	1	1	2
10001300	2016	48	2	159.1	86	23.7	224	112	313	86	66	228	95	5.8	2	2	2	2	2	2	2	NA	82.53391859	0	NA	82.046947	0	0	83	0	0	NA	0	NA	74	0	0	77	0	0	NA	NA	NA	0	2030	2	1	1	2
10001301	2016	23	1	167.3	70	21	143	81	174	77	42	116	84	5.1	2	2	2	1	2	1	2	3	106.5064161	0	NA	98.12925302	0	0	96	0	0	83	0	0	100	0	0	99	0	0	89	0	0	0	2167	1	1	1	2
10001302	2016	36	1	165.4	89	26.1	134	74	219	82	62	143	85	5.2	2	2	2	2	2	2	2	1	99.36219139	0	NA	97.10746705	0	0	96	0	0	97	0	0	91	0	0	82	0	0	88	0	0	0	2212	1	2	2	1
10001303	2016	52	1	164.3	90	25.7	125	85	197	149	62	112	104	5.7	2	2	2	1	2	1	2	1	76.53099104	0	NA	NA	NA	NA	80	0	0	75	0	0	78	0	0	NA	NA	NA	NA	NA	NA	0	1594	2	2	2	1
10001304	2016	54	1	173.3	75	20.8	125	78	183	89	54	112	90	5.9	2	2	2	1	2	2	2	3	77.7538872	0	NA	79.49020192	0	0	NA	NA	NA	NA	NA	NA	NA	NA	NA	NA	NA	NA	NA	NA	NA	0	365	2	1	1	2
10001305	2016	26	1	175.2	103	31.1	156	89	210	226	36	132	NA	5.3	2	2	2	2	2	2	2	2	89.81793653	0	NA	86.64355961	0	0	81	0	0	86	0	0	80	0	0	83	0	0	81	0	0	0	2195	1	2	2	1
10001306	2016	41	1	177.5	90	26.9	131	74	251	282	45	157	105	6.2	2	2	2	1	2	1	2	3	92.89519734	0	NA	98.03743223	0	0	94	0	0	82	0	0	89	0	0	93	0	0	89	0	0	0	2196	2	2	2	1
10001307	2016	54	1	172.6	83	22.1	132	81	227	168	40	155	91	5.3	2	2	2	2	2	2	2	2	68.45630243	0	NA	77.34549574	0	0	NA	NA	NA	66	0	0	65	0	0	65	0	0	67	0	0	0	2191	2	1	1	2
10001310	2016	29	1	162.4	79	22.7	102	55	171	59	59	103	94	5.2	2	2	2	2	2	2	2	2	104.1401732	0	NA	104.6998788	0	0	102	0	0	95	0	0	95	0	0	94	0	0	94	0	0	0	2159	1	1	1	2
10001311	2016	39	1	170.9	70	18.8	131	81	164	53	82	64	104	5.6	2	2	2	2	1	2	2	2	77.00758794	0	NA	NA	NA	NA	70	0	0	71	0	0	71	0	0	72	0	0	70	0	0	0	2191	1	1	1	2
10001312	2016	37	1	184.1	119	29.2	123	81	251	94	86	151	92	5.4	2	2	2	2	2	1	2	1	86.66529596	0	NA	79.53710425	0	0	NA	NA	NA	77	0	0	84	0	0	69	0	0	NA	NA	NA	0	1825	1	2	2	1
10001313	2016	41	1	172.5	88.5	25.8	162	106	237	140	56	155	92	5.6	2	2	2	2	2	2	2	3	73.20637125	0	NA	65.64499214	0	0	61	0	0	62	0	0	72	0	0	58	1	0	61	0	0	1	1826	2	2	2	1
10001314	2016	40	1	169.7	75	20.5	110	61	199	90	77	101	89	5.4	2	2	2	2	2	2	2	2	65.15782645	0	NA	62.69720006	0	0	72	0	0	63	0	0	63	0	0	63	0	0	65	0	0	0	2205	2	1	1	2
10001315	2016	59	1	163.2	79	21.6	128	76	154	135	36	99	174	8.7	1	1	2	1	1	2	2	2	101.5525175	0	NA	NA	NA	NA	NA	NA	NA	97	0	0	95	0	0	87	0	0	99	0	0	0	2195	2	1	1	2
10001316	2016	55	2	161.2	91.5	23	136	73	202	42	68	121	102	6	2	2	2	2	2	2	2	3	60.41450522	0	NA	59.26041783	0	1	NA	NA	NA	NA	NA	NA	NA	NA	NA	NA	NA	NA	NA	NA	NA	1	365	2	1	1	1
10001317	2016	25	2	157.7	95.5	29.5	150	85	224	89	74	136	107	5.9	2	2	2	2	2	2	2	3	84.0814379	0	NA	87.22138594	NA	0	80	0	0	NA	NA	NA	NA	NA	NA	NA	NA	NA	NA	NA	NA	0	732	1	2	2	1
10001318	2016	55	2	155.9	77	21.4	136	81	265	54	78	168	98	5.4	2	2	2	2	2	2	2	2	71.5123436	0	NA	NA	NA	NA	67	0	0	69	0	0	NA	NA	NA	NA	NA	NA	NA	NA	NA	0	1099	2	1	1	2
10001320	2016	38	1	166.1	85	24.7	125	80	195	87	54	129	102	5.8	2	2	2	1	2	2	2	3	93.55926806	0	NA	NA	NA	NA	92	0	0	84	0	0	82	0	0	NA	NA	NA	80	0	0	0	2212	1	1	2	1
10001321	2016	34	2	159	81.5	23.8	121	88	196	52	61	123	99	5.4	2	2	2	2	2	2	2	3	98.26390469	0	NA	97.44979684	0	0	93	0	0	87	0	0	85	0	0	NA	NA	NA	85	0	0	0	2195	1	1	1	2
10001323	2016	34	2	159.7	84	20.5	126	81	184	51	59	122	94	5.4	2	2	2	2	2	2	2	3	89.48719179	0	NA	88.74579824	0	0	85	NA	0	80	NA	0	80	0	0	83	0	0	NA	NA	NA	0	1932	1	1	1	2
10001324	2016	52	2	167.3	74	18.5	127	83	182	35	77	92	91	5.8	2	2	2	2	2	1	2	3	69.2233007	0	NA	NA	NA	NA	64	0	0	62	0	0	67	0	0	65	0	0	64	0	0	0	2191	2	1	1	2
10001326	2016	41	1	168.8	86	24.4	119	72	158	105	52	82	100	5.7	2	2	2	2	2	1	2	1	71.5040912	0	NA	58.62524447	0	1	61	0	0	59	0	1	60	0	0	56	1	0	55	1	0	1	365	2	1	2	1
10001329	2016	38	1	170.9	80.5	22.3	127	68	174	43	48	119	93	5.7	2	2	2	1	2	1	2	1	92.21334321	0	NA	92.86438043	0	0	NA	NA	NA	92	0	0	94	0	0	88	0	0	88	0	0	0	2233	1	1	1	2
10001330	2016	27	2	158.5	84	23.6	108	64	153	55	64	78	92	5.3	2	2	2	2	2	2	1	3	83.54950145	0	NA	81.39065763	0	0	85	0	0	79	0	0	78	0	0	73	0	0	81	0	0	0	2194	1	1	1	2
10001331	2016	27	2	152.9	85	26.3	105	58	164	40	69	81	90	5.7	2	2	2	2	2	2	2	3	102.971651	0	NA	88.26420242	0	0	92	0	0	79	0	0	NA	NA	NA	NA	NA	NA	NA	NA	NA	0	1134	1	2	2	2
10001333	2016	43	2	160.5	75	21	126	66	177	112	48	119	NA	5.3	2	2	2	2	1	2	2	3	88.39964005	0	NA	83.10447508	0	0	NA	NA	NA	NA	NA	NA	NA	NA	NA	NA	NA	NA	NA	NA	NA	0	365	2	1	1	2
10001334	2016	38	2	167.3	85.5	22.7	133	77	222	44	80	128	96	5.9	2	2	2	2	2	2	1	1	66.23640924	0	NA	71.76106493	0	0	NA	NA	NA	67	0	0	65	0	0	66	0	0	NA	NA	NA	0	1806	1	1	1	2
10001335	2016	25	2	167.5	77	19	98	63	184	39	84	85	87	5.6	2	2	2	2	2	2	1	2	103.2873561	0	NA	98.41274589	0	0	NA	NA	NA	NA	NA	NA	NA	NA	NA	NA	NA	NA	NA	NA	NA	0	365	1	1	1	2
10001336	2016	51	2	152.9	63.5	17.9	117	70	151	45	71	63	95	5.8	2	2	2	2	2	2	2	3	87.4693353	0	NA	83.70723251	0	0	NA	NA	NA	80	0	0	81	0	0	79	0	0	77	0	0	0	2195	2	1	1	2
10001337	2016	41	2	164.7	74	21.1	107	73	200	61	62	123	89	5.6	2	2	2	1	2	2	2	3	91.337708	0	NA	87.34972082	0	0	NA	NA	NA	NA	NA	NA	NA	NA	NA	NA	NA	NA	NA	NA	NA	0	365	2	1	1	2
10001338	2016	30	2	166.9	79	22.8	139	88	171	87	49	114	89	5.4	2	2	2	2	2	2	2	3	98.02168037	0	NA	93.56811799	0	0	88	0	0	89	0	0	88	0	0	80	0	0	81	0	0	0	2205	1	1	1	2
10001339	2016	34	1	164.3	86.5	24.7	109	67	174	71	59	103	95	5.3	2	2	2	1	1	2	2	2	82.11702715	0	NA	NA	NA	NA	84	0	0	77	0	0	81	0	0	82	0	0	69	0	0	0	2195	1	1	2	1
10001340	2016	42	1	162.9	99.5	34	144	93	182	182	32	119	124	6.6	2	2	2	2	1	1	2	3	74.47111877	0	NA	NA	NA	NA	75	0	0	79	0	0	NA	NA	NA	78	0	0	76	0	0	0	2191	2	2	2	1
10001341	2016	35	1	169.3	88.5	25.6	135	88	236	137	55	156	89	5.4	2	2	2	1	2	2	2	2	89.26346794	0	NA	85.04944407	1	0	92	0	0	94	0	0	NA	NA	NA	88	0	0	96	0	0	1	365	1	2	2	1
10001342	2016	24	2	165.3	75	19	123	74	128	76	48	62	105	6	2	2	2	2	2	1	2	2	90.72865578	0	NA	94.35367597	NA	0	NA	NA	NA	NA	NA	NA	NA	NA	NA	NA	NA	NA	NA	NA	NA	0	365	1	1	1	2
10001343	2016	33	1	164.1	81	22.4	136	90	206	97	45	145	89	5.8	2	2	2	1	2	2	2	2	97.4251778	0	NA	83.16220102	1	0	84	0	0	90	0	0	75	0	0	82	0	0	NA	NA	NA	1	365	1	1	1	2
10001344	2016	34	1	174.3	91.5	27.4	126	78	258	379	44	142	100	6	2	2	2	2	2	2	2	3	95.20444175	0	NA	88.05856229	0	0	86	0	0	84	0	0	85	0	0	90	0	0	85	0	0	0	2195	1	2	2	1
10001345	2016	29	1	173.6	73	19.5	133	82	165	102	57	87	91	5.4	2	2	2	1	2	1	2	3	73.80631196	0	NA	67.87691212	0	0	75	0	0	72	NA	0	71	0	0	71	0	0	71	0	0	0	2320	1	1	1	2
10001346	2016	51	2	154.5	76	22.6	140	92	181	71	66	100	89	5.1	2	2	2	2	2	1	1	1	73.07897752	0	NA	67.09290172	0	0	68	0	0	NA	NA	NA	62	0	0	63	0	0	NA	NA	NA	0	1806	2	1	1	2
10001347	2016	34	2	154.7	73.5	18.5	108	54	159	51	66	78	83	5.4	2	2	2	2	2	1	2	3	111.2342509	0	NA	101.405116	0	0	NA	NA	NA	NA	NA	NA	NA	NA	NA	NA	NA	NA	NA	NA	NA	0	365	1	1	1	2
10001348	2016	55	2	156.9	80.5	20.8	112	69	212	63	68	135	99	5.8	2	2	2	1	2	1	2	3	68.11788753	0	NA	71.14348559	0	0	70	0	0	NA	NA	NA	NA	NA	NA	NA	NA	NA	NA	NA	NA	0	733	2	1	1	2
10001349	2016	24	2	165.5	76.5	19.8	97	67	204	54	69	119	85	5.5	2	2	2	2	2	1	1	2	100.6996762	0	NA	92.7420079	0	0	82	0	0	86	0	0	NA	NA	NA	94	0	0	88	0	0	0	2212	1	1	1	2
10001351	2016	42	1	165.1	101.5	34.1	136	80	189	107	48	125	102	5.8	2	2	2	2	2	2	2	3	84.71274171	0	NA	NA	NA	NA	NA	NA	NA	73	0	0	NA	NA	NA	74	0	0	71	0	0	0	2286	2	2	2	1
10001352	2016	26	1	174.3	116.5	37.6	141	93	276	247	51	183	98	5.9	2	2	2	2	1	2	2	3	95.90069806	0	NA	88.85032566	0	0	91	0	0	87	0	0	83	0	0	84	0	0	78	0	0	0	2167	1	2	2	1
10001353	2016	32	2	159.3	85	22.2	111	59	180	49	77	86	88	5.1	2	2	2	2	2	1	1	3	83.53857428	0	NA	78.87361792	0	0	NA	NA	NA	NA	NA	NA	NA	NA	NA	NA	NA	NA	NA	NA	NA	0	365	1	1	1	2
10001354	2016	25	2	156.1	81	22.7	107	56	181	86	77	83	88	5.5	2	2	2	2	2	2	2	2	89.67188937	0	NA	93.29755367	0	0	91	0	0	88	0	0	86	0	0	82	0	1	86	0	0	1	1826	1	1	1	2
10001356	2016	26	2	163.5	103	33.4	171	106	218	149	38	156	108	5.9	2	2	2	2	2	2	2	3	69.92564209	0	NA	70.10712496	0	0	62	0	0	65	1	0	61	0	0	NA	NA	NA	NA	NA	NA	1	1098	1	2	2	1
10001357	2016	35	1	175.7	99	29.7	163	85	258	207	37	184	95	5.5	2	2	2	1	2	2	2	2	89.26346794	0	NA	89.77158112	0	0	93	0	0	95	0	0	NA	NA	NA	83	0	0	88	0	0	0	2195	1	2	2	1
10001358	2016	29	1	170.9	88	25.2	116	67	182	101	45	122	92	5.3	2	2	2	1	2	1	2	2	80.85551012	0	NA	76.42988408	0	0	73	0	0	73	0	0	73	0	0	71	0	0	68	0	0	0	2212	1	2	2	1
10001359	2016	30	1	167.7	79.5	22.7	122	60	203	77	57	132	89	5.4	2	2	2	1	1	2	2	3	95.92160446	0	NA	87.62325554	0	0	89	0	0	84	0	0	91	0	0	81	0	0	NA	NA	NA	0	1827	1	1	1	2
10001360	2016	31	2	168.1	97	34.2	134	89	203	122	41	147	96	5.7	2	2	2	2	2	2	2	3	79.04749403	0	NA	77.12434542	1	0	81	0	0	81	0	0	83	0	0	81	0	0	81	0	0	1	365	1	2	2	1
10001361	2016	41	1	165.6	89	26.5	131	85	206	75	51	142	101	6	2	2	2	1	2	1	1	2	86.48259751	0	NA	85.88654761	0	0	87	0	0	86	0	0	85	0	0	74	0	0	78	0	0	0	2195	2	2	2	1
10001362	2016	48	2	162.7	72	18.2	135	81	178	57	69	91	91	5.9	2	2	2	2	2	2	2	3	65.61308106	0	NA	56.04999635	0	1	63	0	0	62	0	0	61	0	0	63	0	0	64	0	0	1	365	2	1	1	2
10001363	2016	28	2	155.7	69	17.8	102	56	221	55	68	130	88	5.7	2	2	2	2	2	1	2	3	88.26420242	0	NA	90.41893384	0	0	88	0	0	83	0	0	85	0	0	75	0	0	78	0	0	0	2195	1	1	1	2
10001364	2016	32	1	158.9	90	27	120	69	193	90	67	106	89	5.6	2	2	2	1	1	2	2	3	92.85806902	0	NA	83.87777924	0	0	91	0	0	99	0	0	84	0	0	78	0	0	85	0	0	0	2195	1	2	2	1
10001365	2016	59	1	163.6	83.5	22.1	163	111	236	87	75	145	97	5.2	1	2	2	1	2	2	2	1	81.27502891	0	NA	NA	NA	NA	59	0	1	NA	NA	NA	63	0	0	68	0	0	NA	NA	NA	1	734	2	1	1	2
10001366	2016	48	1	171.3	89	27.2	126	82	159	52	54	101	120	7	1	1	2	1	2	1	2	3	100.6246608	0	NA	NA	NA	NA	95	1	0	NA	NA	NA	NA	NA	NA	NA	NA	NA	101	0	0	1	809	2	2	2	1
10001367	2016	30	2	160.9	71.5	18.7	121	69	201	67	65	126	94	6	2	2	2	1	2	2	2	1	120.5686657	0	NA	111.7747197	0	0	NA	NA	NA	NA	NA	NA	NA	NA	NA	NA	NA	NA	NA	NA	NA	0	365	1	1	1	2
10001368	2016	27	1	170.7	67	18.5	129	77	165	49	92	56	91	5.4	2	2	2	1	2	1	2	1	109.5780824	0	NA	103.640112	1	0	100	0	0	NA	NA	NA	NA	NA	NA	NA	NA	NA	NA	NA	NA	1	365	1	1	1	2
10001369	2016	41	1	164.3	82	24.6	168	107	238	60	55	164	96	5.4	2	2	2	2	2	2	2	3	75.91019303	0	NA	71.84703295	0	0	72	0	0	70	0	0	70	0	0	73	0	0	67	0	0	0	2195	2	1	2	2
10001371	2016	41	2	155.7	85	26.7	102	79	192	52	72	109	89	5.5	2	2	2	2	2	2	2	3	103.1562222	0	NA	90.70819602	1	0	NA	NA	NA	93	0	0	NA	NA	NA	NA	NA	NA	NA	NA	NA	1	365	2	2	2	2
10001373	2016	34	2	162.3	76.9	20.3	114	59	207	65	64	127	102	5.8	2	2	2	2	1	1	1	2	82.09763635	0	NA	80.0889879	0	0	82	1	0	81	0	0	87	0	0	82	0	0	NA	NA	NA	1	735	1	1	1	2
10001374	2016	31	2	168.1	81.5	20.3	113	59	178	45	51	117	87	5.3	2	2	2	1	2	1	2	3	98.96879217	0	NA	NA	NA	NA	105	0	0	89	0	0	96	0	0	86	0	0	94	0	0	0	2195	1	1	1	2
10001375	2016	54	1	169.2	96.3	25.7	143	80	206	135	54	127	122	6.5	2	2	2	2	2	1	2	1	77.7538872	0	NA	71.52923424	0	0	NA	NA	NA	73	0	0	65	0	0	73	0	0	67	0	0	0	2196	2	2	2	1
10001376	2016	31	1	179	90	25	136	87	148	42	44	96	99	5.4	2	2	2	2	2	1	2	1	85.39641088	0	NA	81.50627001	0	0	90	0	0	77	0	0	82	0	0	73	0	0	NA	NA	NA	0	1806	1	2	2	1
10001377	2016	26	1	172.4	79.6	22.7	132	73	155	23	49	104	100	5.5	2	2	2	2	2	2	2	3	104.324751	0	NA	100.2719536	0	0	NA	NA	NA	NA	NA	NA	NA	NA	NA	NA	NA	NA	NA	NA	NA	0	365	1	1	1	2
10001379	2016	35	2	150.8	68.8	19.5	99	55	251	67	68	163	NA	5.2	2	2	2	2	2	2	2	3	76.34162215	0	NA	70.22153659	0	0	71	0	0	78	0	0	NA	NA	NA	68	0	0	78	0	0	0	2167	1	1	1	2
10001380	2016	30	1	173.9	72.5	20.7	130	75	139	29	66	58	89	5.3	2	2	2	2	1	2	2	3	80.07262142	0	NA	75.71400072	0	0	84	0	0	83	0	0	81	0	0	76	0	0	78	0	0	0	2194	1	1	1	2
10001381	2016	25	2	163	72	20.1	112	61	138	48	70	46	85	5.7	2	2	2	1	2	2	2	2	109.4663415	NA	NA	104.093048	0	0	107	0	0	93	0	0	95	0	0	87	0	0	NA	NA	NA	0	1841	1	1	1	2
10001382	2016	49	1	165.7	90.8	27.7	133	91	183	168	44	114	107	6	2	2	2	1	1	1	2	3	83.32281995	0	NA	78.43050009	0	0	82	0	0	79	0	0	74	0	0	71	0	0	81	0	0	0	2167	2	2	2	1
10001383	2016	24	1	169.2	84	24.1	110	67	167	116	43	104	86	5.1	2	2	2	1	2	2	2	2	75.44616685	0	NA	79.62779142	0	0	82	0	0	75	0	0	NA	NA	NA	NA	NA	NA	NA	NA	NA	0	1083	1	1	2	2
10001384	2016	44	1	176.6	95.8	27.1	122	73	211	83	50	146	91	5.5	2	2	2	1	2	2	2	2	78.22516845	0	NA	73.9089566	0	0	NA	NA	NA	70	0	0	67	0	0	70	0	0	75	0	0	0	2205	2	2	2	1
10001385	2016	28	1	181.2	87	24.1	113	71	198	64	40	150	99	5.7	2	2	2	1	2	2	2	2	79.77475941	0	NA	73.00723851	0	0	73	0	0	77	0	0	73	0	0	73	0	0	71	0	0	0	2167	1	1	2	1
10001386	2016	23	2	153	76.8	20.8	94	66	185	57	50	124	97	5.5	2	2	2	2	2	2	1	3	86.11781923	0	NA	89.24824973	0	0	87	0	0	84	0	0	92	0	0	78	0	0	87	0	0	0	2167	1	1	1	2
10001387	2016	38	1	161.5	70	21.7	132	86	142	44	73	53	100	6	2	2	2	1	2	2	2	1	77.58382201	0	NA	92.86438043	0	0	64	0	0	NA	NA	NA	NA	NA	NA	NA	NA	NA	NA	NA	NA	0	735	1	1	1	2
10001388	2016	28	1	176	100.6	30.5	131	78	157	67	54	92	95	5.6	2	2	2	2	2	2	2	2	76.21949169	0	NA	73.00723851	0	0	76	0	0	78	0	0	80	0	0	77	0	0	77	0	0	0	2167	1	2	2	1
10001389	2016	33	2	158	76.9	22	110	70	186	108	56	102	97	6	2	2	2	2	2	2	2	3	103.1321079	0	NA	102.2522671	0	0	99	0	0	105	0	0	98	0	0	101	0	0	NA	NA	NA	0	1806	1	1	1	2
10001390	2016	23	2	159.2	77.2	23	116	74	149	57	55	82	87	5.7	2	2	2	2	2	2	2	3	101.9372261	0	NA	125.6756183	0	0	116	0	0	106	0	0	97	0	0	102	0	0	90	0	0	0	2212	1	1	1	2
10001391	2016	25	1	171.9	81.3	22.1	112	75	209	192	58	122	96	5.5	2	2	2	2	1	2	2	1	92.00440959	0	NA	81.48966027	0	0	89	0	0	82	0	0	84	0	0	85	0	0	80	0	0	0	2195	1	1	1	2
10001392	2016	42	1	169.2	80.4	22.5	116	74	180	123	43	116	107	5.7	2	2	2	1	2	2	2	1	95.06210624	0	NA	NA	NA	NA	80	0	0	78	0	0	NA	NA	NA	84	0	0	79	0	0	0	2195	2	1	1	2
10001394	2016	32	1	187.4	75.9	20.4	132	74	177	66	46	115	97	5.8	2	2	2	1	1	1	1	3	87.97357748	0	NA	90.78368003	0	0	79	0	0	84	0	0	81	0	0	82	0	0	75	0	0	0	2167	1	1	1	2
10001395	2016	25	2	167.9	81.5	23.4	119	75	216	72	73	126	84	5.9	2	2	2	2	2	2	2	3	92.7420079	0	NA	91.70392536	NA	0	86	0	0	88	0	0	87	0	0	87	0	0	86	0	0	0	2167	1	1	1	2
10001396	2016	46	1	166.4	72	18.7	108	70	157	43	60	89	101	5.7	2	2	2	2	2	1	1	3	84.84743873	0	NA	90.66390814	0	0	93	0	0	85	0	0	92	0	0	81	0	0	84	0	0	0	2167	2	1	1	2
10001397	2016	41	1	165.6	76.4	21.1	119	70	186	45	68	103	107	5.8	2	2	2	1	2	1	2	1	81.93346656	0	NA	83.56926316	0	0	81	0	0	75	0	0	75	0	0	76	0	0	81	0	0	0	2195	2	1	1	2
10001398	2016	26	2	152.8	77	22.1	107	61	185	33	86	87	92	5.5	2	2	2	2	2	2	2	2	128.5504973	0	NA	97.35254292	0	0	NA	NA	NA	NA	NA	NA	NA	NA	NA	NA	NA	NA	NA	NA	NA	0	365	1	1	1	2
10001399	2016	33	2	153.4	83	21.2	124	89	242	38	77	165	70	5.2	2	2	2	2	2	2	2	3	81.45295292	0	NA	84.90843332	1	0	83	0	0	77	0	0	84	0	0	124	0	0	NA	NA	NA	1	365	1	1	1	2
10001400	2016	56	2	150.4	94	27.8	132	88	260	144	46	185	93	5.8	2	2	2	2	2	2	2	3	69.98264786	0	NA	NA	NA	NA	62	0	0	56	0	1	65	0	0	NA	NA	NA	NA	NA	NA	1	1134	2	2	2	1
10001401	2016	31	2	159.1	96.8	22.3	98	55	291	207	92	161	75	5	2	2	2	2	1	2	1	3	128.1772271	0	NA	NA	NA	NA	95	0	0	91	0	0	NA	NA	NA	84	0	0	84	0	0	0	2167	1	1	1	1
10001402	2016	40	1	174	82.5	21.8	120	71	154	103	51	83	91	5.4	2	2	2	2	2	2	2	3	68.80328683	0	NA	69.87599967	0	0	62	0	0	NA	NA	NA	60	0	0	59	1	0	63	0	0	1	1841	2	1	1	2
10001403	2016	24	2	156.1	102.2	31.6	124	72	217	372	40	132	90	5.5	2	2	2	2	2	2	1	3	104.5045783	NA	NA	94.35367597	0	0	93	0	0	86	0	0	83	0	0	85	0	0	80	0	0	0	2194	1	2	2	1
10001404	2016	35	2	161	93.8	25.6	109	61	148	60	58	82	93	5.6	2	2	2	2	2	1	2	3	107.9485634	0	NA	94.81133429	0	0	96	0	0	105	0	0	NA	NA	NA	89	0	0	90	0	0	0	2167	1	2	2	1
10001406	2016	38	2	152.4	75	22.1	132	82	146	57	68	69	91	5.7	2	2	2	2	2	1	2	1	95.17668506	0	NA	92.65813061	0	0	98	0	0	93	0	0	83	0	0	87	0	0	NA	NA	NA	0	1806	1	1	1	2
10001407	2016	45	1	169.5	127.5	43.7	157	104	192	420	35	120	NA	6.1	1	2	1	2	2	2	2	2	62.99206051	0	NA	NA	NA	NA	65	1	0	56	0	1	61	0	0	62	0	0	70	0	0	1	735	2	2	2	1
10001408	2016	35	2	159.1	70.2	16.6	101	57	173	36	72	89	84	5.5	2	2	2	2	2	2	2	3	93.77960834	0	NA	94.81133429	0	0	86	0	0	93	0	0	96	0	0	90	0	0	83	0	0	0	2212	1	1	1	2
10001409	2016	52	1	173.8	75	19.7	114	67	228	71	56	161	92	6	2	2	2	1	2	1	2	2	76.53099104	0	NA	79.2417594	0	0	NA	NA	NA	76	0	0	76	0	0	NA	NA	NA	72	0	0	0	2195	2	1	1	2
10001410	2016	32	1	170.6	81.2	22.4	137	72	178	146	39	118	NA	5.7	2	2	2	1	1	2	2	3	91.58898379	0	NA	83.87777924	0	0	90	0	0	89	0	0	76	0	0	76	0	0	82	0	0	0	2191	1	1	1	2
10001411	2016	22	1	169.5	73	19.4	110	62	198	88	55	127	91	5.7	2	2	2	2	2	2	1	2	107.8738926	0	NA	98.01069899	0	0	98	0	0	84	0	0	93	0	0	81	0	0	87	0	0	0	2167	1	1	1	2
10001412	2016	54	1	170.8	87.4	23.6	121	71	244	149	48	164	99	5.8	2	2	2	1	2	2	2	1	72.8221363	0	NA	74.32862503	1	0	NA	NA	NA	64	0	0	67	0	0	NA	NA	NA	NA	NA	NA	1	365	2	1	2	1
10001413	2016	23	1	172.1	69.9	20.7	125	79	164	89	48	103	96	5.7	2	2	2	1	2	2	2	3	116.5329083	0	NA	100.8502701	0	0	98	0	0	96	0	0	102	0	0	90	0	0	95	0	0	0	2167	1	1	1	2
10001414	2016	32	2	156.1	71.4	20.1	144	90	180	66	65	98	94	5.3	2	2	2	2	2	1	2	2	113.1865806	0	NA	105.2627874	NA	0	102	0	0	99	0	0	NA	NA	NA	114	0	0	115	0	0	0	2167	1	1	1	2
10001415	2016	27	1	166.4	86.1	23.4	133	85	219	60	62	145	88	5.3	2	2	2	1	2	1	2	1	103.2008579	0	NA	106.7936976	0	0	100	0	0	99	0	0	104	0	0	95	0	0	93	0	0	0	2167	1	1	2	1
10001416	2016	54	2	154	118.7	37.4	166	80	259	134	68	167	111	5.8	1	2	1	2	2	1	2	1	81.27127227	0	NA	77.94912365	0	0	71	0	0	73	0	0	74	0	0	66	0	0	72	0	0	0	2167	2	2	2	1
10001417	2016	26	2	148	59.9	17.9	98	57	162	25	83	55	85	5.2	2	2	2	2	2	2	2	2	115.0909459	0	NA	102.971651	0	0	104	0	0	125	0	0	110	0	1	107	0	0	104	0	0	1	1475	1	1	1	2
10001418	2016	53	2	155.6	80.6	21.9	149	83	241	106	66	157	98	6.3	2	2	2	2	2	2	2	2	71.09730841	0	NA	NA	NA	NA	73	0	0	75	0	0	NA	NA	NA	69	0	0	74	0	0	0	2167	2	1	1	2
10001419	2016	51	2	156.3	106.5	28.4	130	70	322	225	60	208	110	6.1	2	2	2	1	2	2	2	2	84.17503446	0	NA	79.21407755	0	0	93	0	0	84	0	0	78	0	0	NA	NA	NA	85	0	0	0	2167	2	2	2	1
10001420	2016	47	1	162.8	75.5	20.5	187	117	232	101	56	150	93	5.7	2	2	2	1	1	2	2	1	79.83572806	0	NA	82.65734606	0	0	79	0	0	77	0	0	74	0	0	76	0	0	71	0	0	0	2167	2	1	1	2
10001421	2016	34	1	170.2	69	17.5	141	82	230	52	58	163	89	5.6	2	2	2	1	2	1	2	3	101.0056179	0	NA	108.3748145	0	0	106	0	0	102	0	0	99	0	0	100	0	0	NA	NA	NA	0	1806	1	1	1	2
10001422	2016	34	1	172.7	94.8	29.2	120	73	213	461	28	97	85	5.9	2	2	2	1	1	1	2	2	85.33078517	0	NA	78.47167013	0	0	91	0	0	80	0	0	80	0	0	82	0	0	75	0	0	0	2167	1	2	2	1
10001425	2016	51	2	159.6	79.5	18.9	127	86	164	50	98	45	96	4.8	2	2	2	2	2	1	2	1	94.85623217	0	NA	88.71487121	0	0	NA	NA	NA	93	0	0	87	0	0	NA	NA	NA	94	0	0	0	2167	2	1	1	2
10001429	2016	55	2	157.4	88	22.2	102	76	252	75	49	186	100	6.1	2	2	2	2	2	2	2	2	89.0683287	0	NA	100.7948379	0	0	NA	NA	NA	88	0	0	86	0	0	NA	NA	NA	NA	NA	NA	0	2387	2	1	1	2
10001430	2016	57	2	165.2	83	21.4	107	65	207	72	61	129	89	5.8	2	2	2	2	2	2	2	1	71.97519871	0	NA	74.1077748	0	0	NA	NA	NA	NA	NA	NA	NA	NA	NA	NA	NA	NA	NA	NA	NA	0	365	2	1	1	2
10001431	2016	40	2	157.3	79	21.2	119	77	156	105	53	88	88	5.9	2	2	2	2	2	2	1	3	97.59244028	0	NA	93.12354493	0	0	89	0	0	NA	NA	NA	89	0	0	78	0	0	NA	NA	NA	0	1806	2	1	1	2
10001432	2016	33	1	164.5	76.9	21.7	117	67	177	71	54	116	82	5.2	2	2	2	1	2	2	2	3	83.87777924	0	NA	85.33078517	0	0	89	0	0	75	0	0	83	0	0	86	0	0	84	0	0	0	2209	1	1	1	2
10001433	2016	27	1	177.1	86.4	23.8	126	71	155	53	68	75	90	5.3	2	2	2	2	2	2	2	3	75.33561355	0	NA	73.74622465	0	0	76	0	0	76	0	0	76	0	0	67	0	0	70	0	0	0	2167	1	1	2	1
10001434	2016	57	2	157.2	73.1	21	120	72	203	48	73	114	109	6	2	2	2	2	2	2	2	3	105.0637788	0	NA	115.4802221	0	0	NA	NA	NA	NA	NA	NA	NA	NA	NA	NA	NA	NA	NA	NA	NA	0	365	2	1	1	2
10001436	2016	57	2	149.7	98.1	30	138	69	207	76	57	136	NA	6.5	2	2	2	2	2	2	2	3	71.97519871	0	NA	71.61683466	0	0	70	0	0	NA	NA	NA	63	0	0	NA	NA	NA	NA	NA	NA	0	1630	2	2	2	1
10001439	2016	34	1	173.3	80	20.9	137	78	204	41	72	126	101	5.4	2	2	2	2	1	2	2	1	86.45614119	0	NA	83.53527304	0	0	NA	NA	NA	79	0	0	82	0	0	76	0	0	84	0	0	0	2285	1	1	1	2
10001441	2016	48	1	169.3	83	25	152	88	209	70	75	119	100	5.5	2	2	2	2	2	1	2	1	68.34136093	0	NA	58.96164643	0	1	68	0	0	66	0	0	65	0	0	66	0	0	63	0	0	1	365	2	2	2	2
10001442	2016	37	2	155.3	71.5	20.2	103	59	199	42	69	124	94	5.3	2	2	2	2	2	2	2	3	95.907942	0	NA	93.35147491	0	0	NA	NA	NA	100	0	0	83	0	0	91	0	0	NA	NA	NA	0	1834	1	1	1	2
10001443	2016	55	1	167.9	80.5	22.1	154	98	176	58	41	127	92	5.6	1	2	2	1	2	1	2	1	81.75169855	0	NA	NA	NA	NA	93	0	0	78	0	0	NA	NA	NA	NA	NA	NA	NA	NA	NA	0	1098	2	1	1	2
10001444	2016	38	1	178.2	76.5	20.1	117	74	183	56	47	128	86	5.5	2	2	2	1	2	2	2	3	117.2878427	0	NA	120.7408105	0	0	120	0	0	115	0	0	116	0	0	111	0	0	121	0	0	0	2315	1	1	1	2
10001446	2016	55	1	163.9	90	27.7	141	100	174	104	46	110	109	5.8	2	2	2	2	2	1	2	3	77.34549574	0	NA	75.92056154	0	0	76	0	0	74	0	0	79	0	0	NA	NA	NA	NA	NA	NA	0	1510	2	2	2	1
10001447	2016	38	1	171.3	76.5	20.7	122	68	179	118	44	117	90	5.4	2	2	2	2	2	1	2	1	84.85774432	0	NA	NA	NA	NA	76	0	0	80	0	0	77	0	0	75	0	0	79	0	0	0	2212	1	1	1	2
10001448	2016	34	1	167.8	75.5	20.3	117	70	186	85	49	123	91	5.3	2	2	2	2	2	2	2	2	75.45107102	0	NA	74.8259655	0	0	75	0	0	77	0	0	77	0	0	77	0	0	NA	NA	NA	0	1834	1	1	1	2
10001450	2016	28	1	176.1	79	21	127	62	160	69	64	82	86	5.6	2	2	2	1	1	2	2	2	77.07953707	0	NA	76.30714892	0	0	76	0	0	81	0	0	73	0	1	77	0	0	65	0	0	1	1510	1	1	1	2
10001451	2016	45	2	156.5	68	18.7	120	79	167	41	68	92	87	5.7	2	2	2	2	2	2	2	3	78.34536087	0	NA	NA	NA	NA	77	0	0	81	0	0	NA	NA	NA	79	0	0	74	0	0	0	2212	2	1	1	2
10001452	2016	30	1	164.7	79.5	21.3	113	65	242	288	40	135	96	5.4	2	2	2	2	2	1	2	2	100.1269317	0	NA	105.3184091	0	0	95	0	0	95	0	0	93	0	0	107	0	0	102	0	0	0	2191	1	1	1	2
10001453	2016	44	1	165.4	111	34.8	125	80	142	189	44	72	133	8	1	1	2	2	2	1	2	3	82.4609248	0	NA	76.73410514	0	0	NA	NA	NA	NA	NA	NA	NA	NA	NA	NA	NA	NA	NA	NA	NA	0	365	2	2	2	1
10001454	2016	46	1	169.7	81	22.2	131	89	189	100	62	104	93	5.6	2	2	2	1	1	1	2	1	73.44421021	0	NA	NA	NA	NA	72	0	0	66	0	0	NA	NA	NA	70	0	0	62	0	0	0	2212	2	1	1	2
10001456	2016	29	2	156.9	72	22.5	115	67	213	105	69	123	82	5.2	2	2	2	2	2	2	2	3	76.95958798	0	NA	71.89381253	0	0	NA	NA	NA	NA	NA	NA	73	0	0	NA	NA	NA	NA	NA	NA	0	1510	1	1	1	2
10001457	2016	27	1	169.7	76	20.4	139	99	138	89	40	75	86	5.3	2	2	2	2	2	2	2	2	86.64355961	0	NA	84.6905021	0	0	83	0	0	82	0	0	76	0	0	83	0	0	84	0	0	0	2195	1	1	1	2
10001458	2016	30	2	167.3	100	26.9	128	79	185	78	60	112	112	5.6	2	2	2	2	2	2	2	3	86.53367657	0	NA	84.30324595	NA	0	73	NA	0	81	0	0	86	0	0	87	0	0	90	0	0	0	2205	1	2	2	1
10001459	2016	51	1	168.1	89	23.6	132	85	223	55	105	94	111	5.7	2	2	2	2	2	2	2	1	89.90986349	0	NA	92.20861833	0	0	NA	NA	NA	83	0	0	NA	NA	NA	NA	NA	NA	NA	NA	NA	0	1159	2	1	2	1
10001460	2016	53	2	161.7	72.5	18.1	128	89	227	73	75	133	86	5.4	2	2	2	1	2	1	1	1	78.78220905	0	NA	NA	NA	NA	87	0	0	84	0	0	NA	NA	NA	90	0	0	NA	NA	NA	0	1806	2	1	1	2
10001461	2016	32	2	157.9	73	18.7	113	63	199	71	116	59	83	5.4	2	2	2	1	2	2	2	1	84.94560472	0	NA	76.4462232	0	0	78	0	0	79	0	0	67	0	0	72	0	0	63	0	0	0	2212	1	1	1	2
10001462	2016	22	1	174.1	74	21.8	117	68	201	97	64	118	95	5.7	2	2	2	2	1	2	1	2	101.9872719	0	NA	90.72391806	0	0	104	0	0	92	0	0	90	0	0	91	0	0	NA	NA	NA	0	1834	1	1	1	2
10001463	2016	28	1	167.9	99.5	29.1	128	74	242	192	42	173	NA	6.4	2	2	2	2	2	2	2	2	103.640112	0	NA	104.1401732	0	0	100	1	0	100	0	0	NA	NA	NA	95	0	0	83	0	0	1	741	1	2	2	1
10001465	2016	39	1	177.6	92	25.3	112	61	272	208	41	194	127	7.6	2	2	2	1	2	2	2	3	100.1449218	0	NA	NA	NA	NA	102	0	0	75	1	0	94	0	0	NA	NA	NA	88	0	0	1	1105	1	2	2	1
10001466	2016	31	1	177.3	77.5	19.8	107	62	160	79	41	103	83	5.3	2	2	2	2	2	2	2	3	81.25303997	0	NA	87.97357748	0	0	NA	NA	NA	NA	NA	NA	NA	NA	NA	NA	NA	NA	NA	NA	NA	0	365	1	1	1	2
10001467	2016	51	1	162.9	104	33.9	156	105	239	271	43	161	NA	6	2	2	2	1	2	1	2	1	100.5545848	0	NA	89.4101903	0	0	88	0	0	NA	NA	NA	89	0	0	93	0	0	NA	NA	NA	0	1827	2	2	2	1
10001468	2016	63	2	150.8	89	26.1	118	74	209	52	57	143	95	5.8	2	2	2	2	2	2	2	3	76.33750522	0	NA	69.62180903	0	0	76	0	0	73	0	0	69	0	0	72	0	0	71	0	0	0	2212	2	2	2	2
10001469	2016	26	1	176.9	89.5	24.4	137	69	215	275	44	123	88	5.5	2	2	2	1	2	1	2	2	114.2887476	0	NA	107.9141958	0	0	107	0	0	101	0	0	108	0	0	104	0	0	103	0	0	0	2212	1	1	2	1
10001470	2016	38	1	166.7	96	30.9	130	85	298	347	40	197	88	5.7	2	2	2	2	2	1	1	3	79.53710425	0	NA	73.39151317	0	0	61	0	0	69	0	0	69	0	0	60	0	0	68	0	0	0	2212	1	2	2	1
10001472	2016	56	2	152.8	82	24.2	124	71	158	93	43	95	100	6.5	1	1	1	2	2	2	2	3	80.42741379	0	NA	NA	NA	NA	75	0	0	61	1	0	58	1	0	NA	NA	NA	NA	NA	NA	1	1105	2	1	1	2
10001473	2016	57	2	151.4	108	33.4	175	88	212	92	55	136	129	6	2	2	2	2	2	2	2	3	66.37015455	0	NA	69.28137526	0	0	NA	NA	NA	NA	NA	NA	NA	NA	NA	NA	NA	NA	NA	NA	NA	0	365	2	2	2	1
10001474	2016	56	2	156	87.5	22	119	79	244	84	79	141	101	5.6	2	2	2	2	2	2	2	1	66.70815801	0	NA	NA	NA	NA	67	0	0	63	0	0	NA	NA	NA	NA	NA	NA	NA	NA	NA	0	1105	2	1	1	2
10001475	2016	48	1	169.1	84.5	22.5	113	69	216	161	31	158	113	6.7	2	2	2	1	2	1	2	1	61.18585337	0	NA	NA	NA	NA	72	0	0	73	0	0	71	0	0	NA	NA	NA	69	0	0	0	2212	2	1	1	2
10001476	2016	36	1	166.3	91.5	28.5	118	63	177	75	44	111	97	7.2	2	1	2	1	2	1	2	2	74.22343348	0	NA	79.15234606	0	0	70	0	0	70	0	0	NA	NA	NA	70	0	0	74	0	0	0	2167	1	2	2	1
10001478	2016	35	1	168.4	73	20.5	109	62	170	113	62	87	NA	5.7	2	2	2	1	2	1	2	3	83.53527304	0	NA	72.53342468	0	0	83	0	0	72	0	0	76	0	0	79	0	0	75	0	0	0	2212	1	1	1	2
10001479	2016	20	1	169.3	76.5	20	143	70	145	66	59	74	NA	5.2	2	2	2	1	1	2	2	2	100.6780252	0	NA	103.3580594	0	0	NA	NA	NA	NA	NA	NA	NA	NA	NA	NA	NA	NA	NA	NA	NA	0	365	1	1	1	2
10001480	2016	67	2	145.3	82	24.9	169	76	191	87	87	83	95	6.1	1	2	1	2	2	2	2	3	71.10238013	0	NA	NA	NA	NA	83	0	0	71	0	0	NA	NA	NA	NA	NA	NA	NA	NA	NA	0	1113	3	1	1	2
10001481	2016	74	1	164.8	78.6	20.5	111	64	191	90	40	129	107	6.2	2	2	2	2	2	2	2	3	68.26069212	0	NA	70.75816093	0	0	71	0	0	60	0	0	64	0	0	64	0	0	59	1	0	1	2230	3	1	1	2
10001482	2016	70	2	143.7	97.2	27.7	163	79	217	79	52	133	103	6.1	2	2	1	2	2	2	2	3	90.41278479	0	NA	82.77443957	0	0	81	0	0	84	0	0	80	0	0	80	0	0	71	0	0	0	2230	3	2	2	1
10001483	2016	63	1	169.9	105.8	30.5	124	77	190	153	46	123	104	5.8	1	2	1	2	1	2	2	1	72.43017911	0	NA	75.06675312	0	0	NA	NA	NA	NA	NA	NA	74	0	0	76	0	0	86	0	0	0	2392	2	2	2	1
10001484	2016	73	2	150.2	95.8	24.9	139	89	225	301	37	119	105	6.3	1	2	2	2	2	2	2	3	68.1885752	0	NA	NA	NA	NA	71	0	0	72	0	0	70	0	0	69	0	0	68	0	0	0	2230	3	1	1	1
10001487	2016	69	2	151	84.9	22.9	150	74	238	111	47	160	112	5.6	2	2	2	2	2	2	2	3	61.86141444	0	NA	67.85405691	0	0	74	0	0	NA	NA	NA	67	0	0	63	0	0	61	0	0	0	2230	3	1	1	2
10001488	2016	66	1	162.8	89.5	25.6	126	83	167	104	48	100	124	6	1	1	2	2	2	2	2	1	71.469573	0	NA	72.11172874	0	0	79	0	0	70	0	0	69	0	0	69	0	0	68	0	0	0	2230	3	2	2	1
10001489	2016	64	2	150.9	70.6	20.6	146	98	186	93	49	123	101	5.8	1	2	1	2	2	2	2	3	68.4686004	0	NA	71.72349992	0	0	70	0	0	65	0	0	70	0	0	74	0	0	63	0	0	0	2230	2	1	1	2
10001490	2016	72	2	146.8	70.5	18.6	142	87	221	82	56	146	94	6.1	2	2	2	2	2	2	2	3	65.11273048	0	NA	62.80172925	0	0	64	0	0	64	0	0	66	0	0	61	0	0	59	1	0	1	2230	3	1	1	2
10001491	2016	61	1	166.4	97.5	29.5	118	82	206	252	42	121	124	7.1	1	2	2	2	2	1	2	2	74.07978492	0	NA	72.76355044	0	0	76	0	0	NA	NA	NA	NA	NA	NA	NA	NA	NA	NA	NA	NA	0	2349	2	2	2	1
10001492	2016	69	2	148.7	81.8	21.8	162	92	260	204	63	161	94	5.9	1	2	2	2	2	2	2	3	86.97387529	0	NA	92.43331299	0	0	NA	NA	NA	NA	NA	NA	NA	NA	NA	NA	NA	NA	91	0	0	0	2230	3	1	1	2
10001494	2016	64	2	159.7	89.2	24.1	148	80	182	100	60	100	NA	5.8	1	2	2	2	1	2	2	1	67.35140838	0	NA	65.97437497	0	0	NA	NA	NA	NA	NA	NA	68	0	0	71	0	0	69	0	0	0	2230	2	1	1	2
10001497	2016	65	2	154.6	80.1	21.9	115	69	213	47	83	108	94	6	1	2	1	2	2	2	2	3	69.31270098	0	NA	64.64518067	0	0	65	0	0	71	0	0	67	0	0	64	0	0	68	0	0	0	2230	3	1	1	2
10001498	2016	66	1	167.3	77.7	21.5	167	92	191	360	29	101	NA	5.9	2	2	2	1	2	2	2	3	81.03135833	0	NA	NA	NA	NA	84	0	0	80	0	0	NA	NA	NA	NA	NA	NA	NA	NA	NA	0	1104	3	1	1	2
10001500	2016	65	2	151.6	69.6	20.3	115	74	237	55	67	154	93	5.9	2	2	2	2	1	2	2	2	70.49838099	0	NA	79.67277919	0	0	86	0	0	79	0	0	79	0	0	80	0	0	NA	NA	NA	0	1862	3	1	1	2
10001503	2016	64	1	181.6	94.1	25.5	138	88	219	163	42	153	102	6.2	1	2	2	2	1	2	2	1	60.12107682	0	NA	62.64605461	0	0	62	0	0	64	0	0	65	0	0	60	0	0	60	0	0	0	2230	2	2	2	1
10001504	2016	62	2	155.3	80.2	23	136	93	163	113	38	101	92	5.5	1	2	2	2	2	2	2	3	72.70280924	0	NA	68.77876371	0	0	75	0	0	76	0	0	70	0	0	74	0	0	72	0	0	0	2230	2	1	1	2
10001506	2016	65	1	157.1	81.8	23.3	117	72	191	157	43	114	99	5.2	2	2	2	2	2	2	2	3	71.78342294	0	NA	NA	NA	NA	77	0	0	75	0	0	78	0	0	83	0	0	69	0	0	0	2230	3	1	2	2
10001507	2016	62	2	148.2	68.8	18.4	120	76	186	172	50	96	90	5.5	2	2	2	2	2	2	1	3	63.79007605	0	NA	NA	NA	NA	66	0	0	60	0	0	64	0	0	63	0	0	58	1	0	1	2230	2	1	1	2
10001508	2016	59	2	156.4	68.5	20.2	105	77	186	110	70	87	96	5.3	2	2	2	2	2	2	1	3	76.39427285	0	NA	70.92340003	0	0	73	0	0	73	0	0	74	0	0	76	0	0	74	0	0	0	2230	2	1	1	2
10001510	2016	69	1	166.4	78.4	22.2	146	106	169	53	69	86	93	5.7	2	2	2	2	2	2	2	1	70.56358024	0	NA	71.21086119	0	0	68	0	0	78	0	0	78	0	0	73	0	0	68	0	0	0	2230	3	1	1	2
10001511	2016	69	2	160.9	86.5	25.3	135	77	201	71	58	124	93	5.8	2	2	2	2	1	2	2	3	81.7974372	0	NA	84.8291723	0	0	84	0	0	88	0	0	79	0	0	85	0	0	75	0	0	0	2230	3	2	2	2
10001512	2016	71	2	153.8	84.7	26.1	126	82	243	75	101	113	96	5.8	1	2	1	2	2	2	2	3	61.35619072	0	NA	63.05083415	0	0	63	0	0	66	0	0	58	1	0	63	0	0	61	0	0	1	1476	3	2	2	2
10001513	2016	73	1	165.8	83	22.7	146	80	232	82	59	157	96	5.8	2	2	2	2	2	2	2	3	62.03605695	0	NA	62.53756153	0	0	NA	NA	NA	NA	NA	NA	NA	NA	NA	58	1	0	57	1	0	1	1846	3	1	1	2
10001515	2016	66	2	151.9	78.2	20.4	198	115	250	341	53	151	105	6.2	2	2	2	2	2	1	2	3	75.32507815	0	NA	72.35793958	0	0	79	0	0	73	0	0	73	0	0	69	0	0	72	0	0	0	2230	3	1	1	2
10001517	2016	60	2	156	95	28.6	144	88	204	107	46	134	108	6.3	2	1	1	2	2	2	1	3	68.61055388	0	NA	64.78769033	0	0	71	0	0	NA	NA	NA	NA	NA	NA	NA	NA	NA	NA	NA	NA	0	755	2	2	2	1
10001518	2016	69	2	154.7	76	21.9	147	103	237	91	72	137	92	6.3	2	2	1	2	2	2	2	3	68.13484419	0	NA	NA	NA	NA	75	0	0	71	0	0	NA	NA	NA	NA	NA	NA	NA	NA	NA	0	1104	3	1	1	2
10001519	2016	69	1	165.9	72	20.1	142	92	202	50	62	118	103	5.5	1	2	2	2	2	2	2	3	61.58148665	0	NA	NA	NA	NA	64	0	0	62	0	0	NA	NA	NA	NA	NA	NA	NA	NA	NA	0	1104	3	1	1	2
10001520	2016	64	1	170.1	88.7	22.8	142	87	196	94	67	113	95	5.9	1	2	2	1	2	1	2	1	66.80291445	0	NA	69.93769131	0	0	64	0	0	59	0	1	54	1	0	51	1	0	48	1	0	1	1104	2	1	1	1
10001524	2016	75	2	146.2	85	23.8	158	81	237	95	62	156	107	6.2	1	2	2	2	1	1	2	3	66.52369651	0	NA	64.11015593	0	0	66	0	0	65	0	0	64	0	0	62	0	0	61	0	0	0	2230	3	1	1	2
10001525	2016	76	1	151.9	84.2	25.1	169	100	224	92	69	140	92	5.4	1	2	2	2	2	2	2	1	62.81551484	0	NA	56.38375417	0	1	56	0	1	56	0	1	56	1	0	52	1	0	51	1	0	1	365	3	2	2	2
10001527	2016	78	2	150.3	98.9	27.7	152	81	190	186	40	108	NA	7	1	2	2	2	2	2	2	2	70.51218585	0	NA	66.6601523	0	0	66	0	0	NA	NA	NA	NA	NA	NA	NA	NA	NA	NA	NA	NA	0	755	3	2	2	1
10001535	2016	67	2	147.2	77.8	23	103	61	274	170	53	196	95	6.2	2	2	2	2	2	2	2	3	82.4908764	0	NA	82.14087561	0	0	NA	NA	NA	85	0	0	NA	NA	NA	88	0	0	NA	NA	NA	0	1846	3	1	1	2
10001536	2016	68	1	174.2	90.6	24.6	129	86	179	218	29	106	99	5.8	2	2	2	2	1	1	2	3	78.02999912	0	NA	85.01876365	0	0	77	0	0	NA	NA	NA	NA	NA	NA	74	0	0	NA	NA	NA	0	1846	3	1	2	1
10001538	2016	33	2	158.1	73.6	22.5	138	100	173	85	56	103	96	5.6	2	2	2	2	2	2	1	3	93.60963823	NA	NA	91.12011333	0	0	NA	NA	NA	NA	NA	NA	86	0	NA	75	0	0	NA	NA	NA	0	2075	1	1	1	2
10001541	2016	63	2	158.2	88.5	27.3	148	98	256	103	50	181	95	4.5	2	2	2	1	2	2	2	3	69.93719638	0	NA	NA	NA	NA	NA	NA	NA	75	0	0	64	0	0	NA	NA	NA	61	0	0	0	2230	2	2	2	2
10001542	2016	50	2	157.5	103.2	29.6	129	84	168	86	65	88	98	6.6	2	1	2	2	2	2	2	3	84.654793	0	NA	NA	NA	NA	NA	NA	NA	75	0	0	NA	NA	NA	84	0	0	NA	NA	NA	0	1846	2	2	2	1
10001543	2016	68	2	161.3	79	21.8	153	82	223	91	65	135	105	6	2	2	2	2	2	2	2	2	66.1896792	0	NA	73.03745635	0	0	74	0	0	70	0	0	68	0	0	72	0	0	66	0	0	0	2230	3	1	1	2
10001545	2016	56	2	159.7	75.7	21.8	117	73	206	69	49	145	NA	5.3	2	2	2	2	2	2	2	3	77.54706496	0	NA	76.76999188	0	0	84	0	0	82	0	0	81	0	0	83	0	0	84	0	0	0	2230	2	1	1	2
10001546	2016	52	2	150.2	78.2	23.8	93	61	228	107	70	142	77	5.7	2	2	2	2	1	2	1	3	79.21407755	0	NA	80.21979094	0	0	72	0	0	73	0	0	80	0	0	76	0	0	67	0	0	0	2230	2	1	1	2
10001547	2016	63	2	155.8	77.5	21.9	165	89	221	102	68	125	91	6	1	2	1	2	2	2	2	3	69.93719638	0	NA	73.3155349	0	0	79	0	0	73	0	0	NA	NA	NA	NA	NA	NA	NA	NA	NA	0	1104	2	1	1	2
10001549	2016	44	2	154.1	82.5	22.1	109	61	194	71	77	102	291	NA	2	1	2	1	2	2	2	3	87.8182999	0	NA	NA	NA	NA	117	0	0	NA	NA	NA	92	0	0	88	0	0	NA	NA	NA	0	1979	2	1	1	2
10001551	2016	34	2	156	82.8	21.2	122	63	169	82	34	121	86	6	2	2	2	2	2	2	2	2	94.56305498	0	NA	NA	NA	NA	NA	NA	NA	98	0	0	NA	NA	NA	NA	NA	NA	NA	NA	NA	0	1103	1	1	1	2
10001552	2016	35	1	186.5	85.2	20	107	60	156	92	53	87	104	NA	2	2	2	1	2	2	1	1	88.05856229	0	NA	82.8626098	0	0	NA	NA	NA	74	0	0	NA	NA	NA	NA	NA	NA	NA	NA	NA	0	1308	1	1	1	1
10001553	2016	55	2	153.8	77	22.4	110	72	189	99	53	112	95	5.7	2	2	1	2	1	2	1	3	67.05402016	0	NA	NA	NA	NA	NA	NA	NA	NA	NA	NA	NA	NA	NA	62	0	0	NA	NA	NA	0	1938	2	1	1	2
10001554	2016	43	2	161.5	80	21.2	120	70	177	114	41	120	97	5.6	2	2	2	2	2	2	1	2	85.18110187	0	NA	101.0865739	0	0	NA	NA	NA	NA	NA	NA	89	0	0	84	0	0	NA	NA	NA	0	1782	2	1	1	2
10001557	2016	44	2	155.1	82	21.3	94	58	155	57	71	74	97	5.3	2	2	2	2	2	2	2	1	73.79220702	0	NA	NA	NA	NA	69	0	0	68	0	0	NA	NA	NA	NA	NA	NA	NA	NA	NA	0	1182	2	1	1	2
10001562	2016	66	1	163.2	89	26.8	152	91	182	63	46	135	100	6	2	2	2	2	2	1	2	2	65.41107929	0	NA	62.83446416	0	0	66	0	0	70	0	0	68	0	0	58	1	0	69	0	0	1	1833	3	2	2	1
10001565	2016	49	1	163.4	101	31.5	137	75	188	181	43	126	161	7.6	1	1	2	1	2	2	2	2	73.94033138	0	NA	80.57807592	0	0	NA	NA	NA	81	0	0	79	0	0	82	0	0	75	0	0	0	2216	2	2	2	1
10001566	2016	49	2	161.4	80	22.3	116	62	185	80	64	105	85	5.7	2	2	2	2	2	2	2	3	76.45378692	0	NA	74.73336971	0	0	NA	NA	NA	78	0	0	79	0	0	74	0	0	68	0	0	0	2216	2	1	1	2
10001567	2016	73	2	147.2	68	22	146	63	248	63	60	165	96	5.6	2	2	2	2	2	2	2	3	63.81279351	0	NA	71.58562569	0	0	70	0	0	66	0	0	66	0	0	82	0	0	74	0	0	0	2216	3	1	1	2
10001569	2016	62	2	150.9	84	24.2	103	57	202	106	58	120	124	6.6	2	2	2	2	2	2	2	2	78.11198111	0	NA	85.66366623	0	0	NA	NA	NA	NA	NA	NA	NA	NA	NA	NA	NA	NA	86	0	0	0	2216	2	1	1	2
10001571	2016	60	2	160.2	64	16.5	117	60	248	67	74	155	94	5.8	2	2	2	2	2	2	1	3	62.46569128	0	NA	62.17006146	0	0	64	0	0	63	0	0	58	1	0	58	1	0	NA	NA	NA	1	1468	2	1	1	2
10001572	2016	61	2	157.2	87	25.7	117	65	132	74	51	66	95	5.9	2	2	2	2	1	2	2	3	79.95880239	0	NA	79.58652244	0	0	72	0	0	73	0	0	82	0	0	80	0	0	NA	NA	NA	0	1833	2	2	2	2
10001573	2016	63	2	149.5	70.5	19.3	109	71	192	82	62	119	84	5.5	2	2	2	2	2	2	1	2	74.96949599	0	NA	78.86463376	0	0	NA	NA	NA	NA	NA	NA	74	0	0	75	0	0	NA	NA	NA	0	1833	2	1	1	2
10001575	2016	65	2	148.3	87.5	25.8	116	63	235	115	62	156	94	6	2	2	2	2	1	2	2	2	77.05981006	0	NA	79.67277919	0	0	81	0	0	82	0	0	73	0	0	69	0	0	NA	NA	NA	0	1833	3	2	2	2
10001576	2016	60	1	165.3	71	20.2	123	75	200	48	57	137	105	5.7	2	2	2	2	2	2	2	2	84.52732244	0	NA	NA	NA	NA	84	0	0	NA	NA	NA	NA	NA	NA	NA	NA	NA	NA	NA	NA	0	740	2	1	1	2
10001577	2016	59	2	157.3	78	20.7	110	62	252	44	68	164	101	6	2	2	2	2	2	2	2	3	89.09510411	0	NA	NA	NA	NA	83	0	0	NA	NA	NA	NA	NA	NA	NA	NA	NA	NA	NA	NA	0	740	2	1	1	2
10001578	2016	59	1	165.7	86.5	25.1	132	86	212	162	44	133	92	5.1	2	2	2	2	2	2	2	1	70.10244094	0	NA	68.05180577	0	0	66	0	0	67	0	0	69	0	0	68	0	0	64	0	0	0	2216	2	2	2	1
10001580	2016	62	1	162.6	77	22.1	157	79	226	71	73	136	97	5.4	2	2	2	2	2	1	2	1	75.75387784	0	NA	79.75922443	1	0	78	0	0	77	0	0	NA	NA	0	77	0	0	76	0	0	1	365	2	1	1	2
10001581	2016	56	2	159.8	69	19.9	134	82	221	63	80	121	102	5.8	1	2	2	2	2	1	2	1	78.9621085	0	NA	80.01989626	0	0	72	0	0	76	0	0	73	0	0	74	0	0	78	0	0	0	2216	2	1	1	2
10001582	2016	72	2	141.3	81	23.2	129	72	195	59	73	110	109	6	1	2	2	2	2	2	2	3	76.24327042	0	NA	70.59858541	0	0	NA	NA	NA	NA	NA	NA	70	0	0	NA	NA	NA	NA	NA	NA	0	1468	3	1	1	2
10001585	2016	72	1	162.5	93.5	28.4	161	92	189	130	39	123	103	5.7	2	2	2	2	2	2	2	3	64.58246781	0	NA	59.89608617	0	1	63	0	0	60	0	0	58	1	0	60	0	0	57	1	0	1	365	3	2	2	1
10001587	2016	61	1	158	84.5	24.5	134	79	200	142	55	118	NA	6.1	1	2	1	2	2	2	2	1	74.07978492	0	NA	80.12632885	0	0	80	0	0	78	0	0	NA	NA	NA	73	0	0	80	0	0	0	2216	2	1	2	2
10001588	2016	65	2	154.9	78	20.5	115	65	177	87	47	108	94	5.8	1	2	1	2	2	2	2	3	68.16461239	0	NA	72.67090196	0	0	71	0	0	71	0	0	64	0	0	63	0	0	NA	NA	NA	0	1833	3	1	1	2
10001590	2016	66	1	170.8	78	21.6	129	75	187	111	50	125	NA	5.8	2	2	1	2	2	2	1	3	76.49642251	0	NA	NA	NA	NA	NA	NA	NA	NA	NA	NA	69	0	0	NA	NA	NA	NA	NA	NA	0	1468	3	1	1	2
10001591	2016	71	2	154.4	88	24.9	117	64	175	88	55	105	101	6.2	1	2	2	2	2	2	2	3	75.13164911	0	NA	79.22715123	0	0	77	0	0	79	0	0	69	0	0	78	0	0	NA	NA	NA	0	1833	3	1	1	2
10001594	2016	66	2	154.2	89	20.3	165	84	256	180	63	154	88	5.7	2	2	2	2	2	2	2	3	69.00965348	0	NA	NA	NA	NA	NA	NA	NA	62	0	0	64	0	0	NA	NA	NA	NA	NA	NA	0	1468	3	1	1	2
10001595	2016	66	1	165.2	89	24.6	153	61	184	44	87	84	103	6.3	2	2	2	1	2	1	2	1	76.49642251	0	NA	NA	NA	NA	NA	NA	NA	79	0	0	80	0	0	NA	NA	NA	NA	NA	NA	0	1468	3	1	2	1
10001596	2016	65	1	169.8	82	22.2	140	66	216	210	56	116	88	6	2	2	2	2	2	2	2	3	66.50632179	0	NA	63.10623563	0	0	56	0	1	57	0	1	NA	NA	NA	NA	NA	NA	NA	NA	NA	1	740	3	1	1	2
10001597	2016	64	2	159	81	20.3	117	73	233	93	83	124	104	5.8	2	2	2	2	2	2	2	3	77.40346724	0	NA	77.05981006	0	0	74	0	0	NA	NA	NA	NA	NA	NA	NA	NA	NA	NA	NA	NA	0	740	2	1	1	2
10001599	2016	66	2	161.4	85	22.9	138	80	164	98	49	96	96	5.4	1	2	2	2	2	2	2	2	79.67277919	0	NA	76.39247825	0	0	78	0	0	76	0	0	NA	NA	NA	NA	NA	NA	NA	NA	NA	0	1113	3	1	1	2
10001600	2016	60	1	163.6	87	23.7	124	79	224	145	60	139	90	5.9	2	2	2	1	1	2	2	1	89.90242694	0	NA	NA	NA	NA	NA	NA	NA	NA	NA	NA	NA	NA	NA	83	0	0	95	0	0	0	2216	2	1	2	1
10001602	2016	66	2	144.9	73	19.8	126	74	179	140	63	89	106	6.1	2	2	2	1	2	2	2	1	81.23054317	0	NA	79.32966272	0	0	81	0	0	83	0	0	78	0	0	75	0	0	76	0	0	0	2216	3	1	1	2
10001604	2016	78	2	147.7	85.5	21.8	129	67	229	106	58	153	98	5.7	1	2	1	2	2	2	2	3	75.94303078	0	NA	77.14530343	0	0	NA	NA	NA	NA	NA	NA	NA	NA	NA	NA	NA	NA	NA	NA	NA	0	365	3	1	1	2
10001606	2016	85	1	163.2	66.5	17.8	144	67	159	50	69	76	100	5.9	2	2	2	2	2	2	2	3	65.59896078	0	NA	62.13504699	0	0	NA	NA	NA	NA	NA	NA	65	0	0	62	0	0	41	1	0	1	2216	3	1	1	2
10001607	2016	76	1	161.8	76	22	157	66	204	89	75	107	115	6.7	1	2	2	2	2	1	2	2	62.81551484	0	NA	NA	NA	NA	55	0	1	NA	NA	NA	61	0	0	57	1	0	63	0	0	1	740	3	1	1	2
10001609	2016	77	2	137	86	22.3	104	56	233	137	41	160	93	5.7	2	2	2	2	2	2	2	3	64.92953083	0	NA	66.90431458	0	0	NA	NA	NA	NA	NA	NA	61	0	NA	60	0	0	62	0	1	1	2216	3	1	1	2
10001612	2016	32	1	169.8	84	24.3	122	71	203	316	42	117	88	5.8	2	2	2	1	2	2	2	3	79.54857476	0	NA	77.91199879	0	0	68	0	0	76	0	0	71	0	0	72	0	0	72	0	0	0	2216	1	1	2	2
10001613	2016	34	1	166.3	93.5	29.7	114	66	182	94	46	122	84	5.6	2	2	2	2	2	2	2	2	79.12723232	0	NA	71.49124733	0	0	75	0	0	78	0	0	73	0	0	73	0	0	78	0	0	0	2247	1	2	2	1
10001614	2016	53	2	158.5	65.5	18.6	111	62	201	61	75	113	88	5.7	2	2	2	2	2	2	2	2	66.72711685	0	NA	NA	NA	NA	65	0	0	57	0	1	65	0	0	62	0	0	NA	NA	NA	1	1113	2	1	1	2
10001615	2016	37	2	165.2	79	21.9	133	76	178	88	62	97	84	5.8	2	2	2	2	1	2	2	3	60.75583148	NA	NA	NA	NA	NA	NA	NA	NA	NA	NA	NA	NA	NA	NA	NA	NA	NA	57	1	0	1	2216	1	1	1	2
10001616	2016	38	2	157.1	65.5	18.1	121	89	140	89	45	78	90	5	2	2	2	2	2	1	2	3	60.29259431	0	NA	NA	NA	NA	68	0	0	NA	NA	NA	NA	NA	NA	NA	NA	NA	NA	NA	NA	0	740	1	1	1	2
10001618	2016	38	2	151.2	72	19.8	93	53	173	41	66	94	91	5.9	2	2	1	2	2	2	2	3	83.6699896	0	NA	84.51506266	0	0	80	0	0	80	0	0	80	0	0	82	0	0	80	0	0	0	2124	1	1	1	2
10001619	2016	39	1	184.1	91	25.6	120	67	181	106	48	115	92	5.8	2	2	2	1	1	2	2	2	92.86438043	0	NA	92.19205385	0	0	84	0	0	NA	NA	NA	NA	NA	NA	NA	NA	NA	NA	NA	NA	0	740	1	2	2	1
10001620	2016	33	2	158.9	74.5	18.6	103	60	161	44	60	87	88	5.8	2	2	2	2	2	2	2	3	95.3767331	0	NA	96.3794907	0	0	NA	NA	NA	NA	NA	NA	NA	NA	NA	NA	NA	NA	NA	NA	NA	0	365	1	1	1	2
10001621	2016	36	1	169.6	94.5	26.9	129	64	176	186	59	91	NA	5.4	2	2	2	2	2	1	2	1	95.02237698	0	NA	92.92183235	0	0	98	0	0	NA	NA	NA	NA	NA	NA	NA	NA	NA	NA	NA	NA	0	740	1	2	2	1
10001622	2016	36	2	147.3	73.5	20.9	118	63	222	104	82	123	NA	5.3	1	2	2	2	2	2	2	1	70.22153659	0	NA	80.12927403	0	0	81	0	0	NA	NA	NA	NA	NA	NA	NA	NA	NA	NA	NA	NA	0	740	1	1	1	2
10001623	2016	33	2	161	85.5	22.9	96	61	178	64	60	107	84	5.2	2	2	2	2	2	1	2	3	109.7869942	0	NA	108.8503792	0	0	108	0	0	NA	NA	NA	NA	NA	NA	NA	NA	NA	NA	NA	NA	0	740	1	1	1	2
10001624	2016	38	1	180.3	84	23.2	108	62	178	55	55	113	94	5.6	2	2	2	2	2	2	2	3	86.00451024	0	NA	77.96544183	0	0	78	0	0	NA	NA	NA	NA	NA	NA	NA	NA	NA	NA	NA	NA	0	740	1	1	2	2
10001625	2016	58	2	151.4	74	21.5	99	53	208	91	77	106	99	5.9	2	2	1	2	1	2	2	3	65.02280503	0	NA	60.06224636	0	0	NA	NA	NA	56	0	1	63	0	0	61	0	0	68	0	0	1	1113	2	1	1	2
10001627	2016	53	2	158	70.5	17.6	106	52	204	65	61	126	89	6.1	2	2	1	2	2	2	2	3	76.05021263	0	NA	NA	NA	NA	NA	NA	NA	NA	NA	NA	NA	NA	NA	NA	NA	NA	78	0	0	0	2216	2	1	1	2
10001628	2016	73	2	149.1	70	22.2	129	78	228	81	63	145	87	5.6	1	2	2	2	2	2	2	3	62.80172925	0	NA	64.602724	0	0	58	0	1	63	0	0	61	0	0	60	0	0	53	1	0	1	747	3	1	1	2
10001629	2016	70	2	163.2	85	23.2	112	57	245	84	69	149	97	5.8	2	2	1	2	1	NA	2	3	65.64130351	0	NA	64.32358951	0	0	59	0	1	NA	NA	NA	62	0	0	67	0	0	67	0	0	1	747	3	1	1	2
10001630	2016	66	2	150	71	23.4	148	86	229	95	66	141	107	6.4	2	2	2	2	2	2	2	2	67.86658453	0	NA	71.10238013	0	0	NA	NA	NA	NA	NA	NA	NA	NA	NA	NA	NA	NA	NA	NA	NA	0	365	3	1	1	2
10001631	2016	72	2	155	91	24.1	149	85	211	278	46	95	100	6.1	2	2	2	2	1	2	2	3	61.11039746	0	NA	59.04692674	0	1	57	0	1	61	0	0	NA	NA	NA	56	1	0	55	1	0	1	365	3	1	1	1
10001632	2016	53	1	169.3	80	22.2	118	67	215	799	37	60	102	5.9	2	2	2	1	1	2	2	1	90.29379818	0	NA	76.71713334	0	0	81	0	0	NA	NA	NA	NA	NA	NA	NA	NA	NA	NA	NA	NA	0	747	2	1	1	2
10001633	2016	66	2	155.5	77	23.2	138	63	194	91	53	113	92	5.9	1	2	1	2	1	1	2	3	67.86658453	0	NA	71.10238013	0	0	68	0	0	72	0	0	NA	NA	NA	NA	NA	NA	NA	NA	NA	0	1118	3	1	1	2
10001635	2016	68	2	149.4	91	26.4	117	67	211	54	79	121	101	6	2	2	2	2	2	2	2	3	77.50431557	0	NA	NA	NA	NA	NA	NA	NA	74	0	0	71	0	0	75	0	0	69	0	0	0	2209	3	2	2	1
10001636	2016	68	2	156.3	82	23.9	127	70	205	105	54	125	131	6.9	1	1	2	2	2	2	2	3	78.99307466	0	NA	85.18020441	0	0	78	0	0	78	0	0	82	0	0	80	0	0	79	0	1	1	2209	3	1	1	2
10001638	2016	67	2	152.9	70	18.8	122	64	165	50	59	95	101	6	2	2	2	2	1	2	2	3	82.4908764	0	NA	73.34411471	0	0	77	0	0	80	0	0	80	0	0	82	0	0	76	0	0	0	2209	3	1	1	2
10001639	2016	71	1	155.7	85	23.5	123	68	267	204	49	170	91	6	2	2	2	2	1	2	2	1	74.90987778	0	NA	83.98660918	0	0	76	0	0	85	0	0	86	0	0	85	0	0	80	0	0	0	2209	3	1	2	1
10001640	2016	68	2	151	76.5	20.1	117	63	181	65	57	114	94	6.1	2	2	2	2	1	2	1	3	80.53754905	0	NA	78.66279749	0	0	78	0	0	81	0	0	79	0	0	76	0	0	79	0	0	0	2209	3	1	1	2
10001643	2016	62	1	167.6	87	24.1	130	72	199	250	43	86	111	5.8	2	2	2	2	1	2	2	1	71.81642398	0	NA	68.48477212	0	0	NA	NA	NA	65	0	0	NA	NA	NA	NA	NA	NA	NA	NA	NA	0	1236	2	1	2	1
10001644	2016	71	2	150.4	69	20.6	114	60	160	94	46	98	NA	7	2	1	2	2	1	2	2	3	62.31574141	0	NA	NA	NA	NA	NA	NA	NA	NA	NA	NA	NA	NA	NA	NA	NA	NA	73	0	0	0	2209	3	1	1	2
10001646	2016	60	2	164.2	79.5	20.5	110	70	209	75	58	134	85	5.5	2	2	2	2	2	2	2	3	65.40026434	0	NA	66.12346455	0	0	67	0	0	66	0	0	64	0	0	67	0	0	61	0	0	0	2209	2	1	1	2
10001647	2016	71	2	153.4	75	19.3	189	77	205	210	72	96	NA	6.5	1	2	2	2	1	1	2	1	79.54581223	0	NA	77.70780644	0	0	NA	NA	NA	NA	NA	NA	75	0	0	81	0	0	68	0	0	0	2209	3	1	1	2
10001648	2016	73	2	158.5	76.5	21.5	130	53	233	79	65	140	108	6	2	2	2	2	1	2	2	3	78.91413599	0	NA	87.0752825	0	0	85	0	0	92	0	0	83	0	0	81	0	0	70	0	0	0	2209	3	1	1	2
10001650	2016	61	2	148.4	72	23.2	121	75	182	41	93	70	91	5.8	2	2	2	2	1	1	1	2	81.49470905	0	NA	93.61739854	0	0	87	0	0	99	0	0	87	0	0	NA	NA	NA	NA	NA	NA	0	1470	2	1	1	2
10001651	2016	65	1	159.2	72	20.9	120	79	191	39	59	117	101	5.9	2	2	2	2	2	2	2	3	65.6983241	0	NA	59.59245725	0	1	68	0	0	NA	NA	NA	60	0	0	61	0	0	69	0	0	1	365	3	1	1	2
10001658	2016	61	2	141.5	87	26.7	149	92	206	91	69	122	103	6.3	2	2	2	2	2	1	2	1	84.74219782	0	NA	NA	NA	NA	82	0	0	85	0	0	90	0	0	NA	NA	NA	NA	NA	NA	0	1517	2	2	2	2
10001659	2016	72	2	152.3	70	20.7	112	54	239	95	70	152	85	5.5	2	2	2	2	2	2	2	3	60.18246761	0	NA	57.32650766	0	1	NA	NA	NA	NA	NA	NA	NA	NA	NA	NA	NA	NA	NA	NA	NA	1	365	3	1	1	2
10001660	2016	63	2	154.4	89	29	138	68	132	94	38	78	88	5.6	1	2	1	2	2	2	2	3	89.27457116	0	NA	80.37952283	0	0	NA	NA	NA	NA	NA	NA	NA	NA	NA	NA	NA	NA	NA	NA	NA	0	365	2	2	2	2
10001661	2016	68	1	166.8	94	26.7	123	72	207	123	60	121	114	6.5	1	2	2	2	1	1	2	1	92.58581627	0	NA	82.43853963	0	0	93	0	0	86	0	0	88	0	0	105	0	0	94	0	0	0	2240	3	2	2	1
10001662	2016	60	2	135.6	67	17.8	103	66	224	70	80	122	107	5.3	1	2	2	2	2	2	2	1	81.88223104	0	NA	67.18800644	0	0	84	0	0	71	0	0	79	0	0	79	0	0	90	0	0	0	2240	2	1	1	2
10001664	2016	73	2	152.5	78.5	22	117	63	193	89	49	124	90	6.2	1	2	2	2	2	2	2	2	64.85547931	0	NA	59.71107825	0	1	67	0	0	70	0	0	63	0	0	63	0	0	59	1	0	1	365	3	1	1	2
10001665	2016	68	2	160.1	89	25.5	173	79	182	135	53	94	100	5.9	2	2	1	2	1	2	2	3	65.12554338	0	NA	NA	NA	NA	66	0	0	NA	NA	NA	58	1	0	76	0	0	75	0	0	1	1517	3	2	2	2
10001666	2016	66	2	154.1	76	20.2	122	52	218	245	47	117	105	6.4	2	2	2	2	1	2	2	3	76.72289081	0	NA	NA	NA	NA	67	0	0	NA	NA	NA	NA	NA	NA	NA	NA	NA	75	0	0	0	2209	3	1	1	2
10001667	2016	64	2	155.2	92	25.3	97	53	213	62	55	142	98	6.1	2	2	2	2	2	2	2	3	67.35140838	0	NA	72.9900274	0	0	70	0	0	70	0	0	71	0	0	74	0	0	74	0	0	0	2209	2	2	2	1
10001668	2016	67	1	170.8	76	21.1	142	66	201	140	57	123	90	5.6	2	2	2	1	2	2	2	1	70.23550714	0	NA	73.77194371	0	0	79	0	0	77	0	0	NA	NA	NA	76	0	0	78	0	0	0	2209	3	1	1	2
10001669	2016	60	2	160.7	67	18.5	126	71	177	107	61	89	86	5.8	2	2	2	2	2	2	2	3	69.74863198	0	NA	62.17006146	0	0	70	0	0	70	0	0	NA	NA	NA	66	0	0	68	0	0	0	2209	2	1	1	2
10001670	2016	65	1	167.9	83.5	23.4	158	78	192	90	58	113	109	6.3	2	2	2	2	1	2	2	2	64.1374536	0	NA	63.10623563	0	0	68	0	0	66	0	0	NA	NA	NA	NA	NA	NA	NA	NA	NA	0	1118	3	1	2	2
10001671	2016	65	2	148.2	71	21.7	110	64	177	115	71	77	87	6	2	2	2	2	1	2	2	3	67.0523805	0	NA	64.64518067	0	0	64	0	0	65	0	0	60	0	0	75	0	0	NA	NA	NA	0	1839	3	1	1	2
10001674	2016	70	1	165.8	74	19.7	110	64	144	87	58	70	NA	6.3	2	2	2	1	2	2	2	1	70.27278401	0	NA	64.05444587	0	0	64	0	0	NA	NA	NA	NA	NA	NA	NA	NA	NA	NA	NA	NA	0	747	3	1	1	2
10001675	2016	65	2	137.8	71	21.6	133	75	170	46	62	92	91	6.7	2	1	1	2	1	1	2	1	80.02265252	0	NA	81.23054317	0	0	76	0	0	75	0	0	77	0	0	71	0	0	74	0	0	0	2240	3	1	1	2
10001676	2016	65	1	168.2	71.5	19.4	113	65	176	46	58	108	98	5.3	2	2	2	2	1	1	2	1	77.92462899	0	NA	72.42362621	0	0	77	0	0	73	0	0	73	0	0	70	0	0	74	0	0	0	2226	3	1	1	2
10001678	2016	63	2	162.4	79	21.3	154	73	240	104	74	141	104	6.4	1	2	2	2	2	2	2	1	69.93719638	0	NA	70.81277671	0	0	69	0	0	65	0	0	68	0	0	NA	NA	NA	NA	NA	NA	0	1517	2	1	1	2
10001679	2016	61	2	150.5	71	21.5	152	82	202	40	71	114	90	6.1	2	2	2	2	2	1	2	2	86.46049795	0	NA	89.68547146	0	0	86	0	0	89	0	0	88	0	0	90	0	0	76	0	0	0	2240	2	1	1	2
10001680	2016	63	1	156.5	92.5	23.8	139	85	242	195	74	138	82	5.7	2	2	2	2	2	2	2	2	68.79500869	0	NA	65.9913134	0	0	61	0	0	60	0	0	NA	NA	0	56	1	0	57	1	0	1	1840	2	1	2	1
10001681	2016	73	2	152.6	89	25	144	77	207	137	56	136	NA	5.6	2	2	2	2	2	1	2	2	78.91413599	0	NA	77.09914691	0	0	75	0	0	72	0	0	78	0	0	NA	NA	NA	NA	NA	NA	0	1470	3	2	2	2
10001683	2016	81	2	148.1	82.5	26.7	137	82	187	91	47	120	94	5.9	1	2	2	2	2	1	2	2	90.66361973	0	NA	90.3449078	0	0	88	0	0	84	0	0	82	0	0	85	0	0	89	0	0	0	2209	3	2	2	2
10001684	2016	75	1	162.7	73.5	19.9	122	64	154	137	42	87	NA	6.9	2	1	2	2	2	2	2	3	65.4372568	0	NA	72.44429511	0	0	66	0	0	75	0	0	65	0	0	61	0	0	60	0	0	0	2226	3	1	1	2
10001687	2016	76	1	165.1	82.5	23	140	74	216	49	65	131	97	5.8	2	2	2	2	1	2	1	2	67.74023361	0	NA	NA	NA	NA	NA	NA	NA	78	0	0	NA	NA	NA	NA	NA	NA	NA	NA	NA	0	1118	3	1	2	2
10001689	2016	82	2	146.6	70	19.1	155	85	216	57	78	114	92	5.8	2	2	2	2	1	2	2	2	62.72717927	0	NA	58.66703264	0	1	57	0	1	NA	NA	NA	60	0	0	NA	NA	NA	NA	NA	NA	1	365	3	1	1	2
10001690	2016	75	2	145.2	81	24.8	139	78	210	80	70	118	95	5.7	1	2	2	2	2	2	2	3	67.66166712	0	NA	68.576309	0	0	68	0	0	73	0	0	70	0	0	59	1	0	64	0	0	1	1839	3	1	1	2
10001691	2016	79	2	144.2	79	24	156	65	222	109	45	141	90	5.4	2	2	2	2	1	2	2	3	74.2398299	0	NA	NA	NA	NA	67	0	0	72	0	0	71	0	0	69	0	0	71	0	0	0	2209	3	1	1	2
10001695	2016	33	1	179.8	101	29	127	79	167	399	36	66	100	5.5	2	2	2	2	2	2	1	3	84.95793043	0	NA	92.53707875	0	0	92	0	0	91	0	0	92	0	0	95	0	0	82	0	0	0	2209	1	2	2	1
10001697	2016	79	2	148.8	92	30.6	143	98	197	137	43	135	100	5.7	1	2	2	2	1	2	2	3	63.40176659	0	NA	NA	NA	NA	61	0	0	63	0	0	63	0	0	60	0	0	59	1	0	1	2209	3	2	2	1
10001698	2016	65	2	150.4	98	29.8	124	71	252	107	45	190	108	6.8	2	2	2	2	2	1	2	3	75.65585907	0	NA	75.32507815	0	0	79	0	0	NA	NA	NA	80	0	0	83	0	0	NA	NA	NA	0	1882	3	2	2	1
10001699	2016	69	2	149.9	71	18.4	197	78	197	66	64	116	125	6.3	1	2	2	2	2	2	2	3	64.8532476	0	NA	66.73012915	0	0	58	0	1	59	0	1	NA	NA	NA	61	0	0	64	0	0	1	796	3	1	1	2
10001701	2016	53	2	163	82	26.3	141	92	252	107	76	156	98	5.9	2	2	2	2	2	2	2	1	67.77066356	0	NA	69.57999749	0	0	66	0	0	69	0	0	67	0	0	NA	NA	NA	NA	NA	NA	0	1517	2	2	2	2
10001702	2016	51	2	154.1	67.5	20.1	124	64	175	68	69	97	86	5.5	2	2	2	2	1	2	2	3	79.65676928	0	NA	73.89686198	0	0	80	0	0	NA	NA	NA	77	0	0	69	0	0	74	0	0	0	2240	2	1	1	2
10001703	2016	68	1	168.8	83.5	24.3	152	92	212	130	56	136	NA	5.5	2	2	2	2	2	2	2	3	68.16012313	0	NA	75.52670628	0	0	71	0	0	65	0	0	74	0	0	65	0	0	63	0	0	0	2226	3	1	2	2
10001704	2016	55	1	165.2	84.5	25.2	118	69	179	95	47	119	90	5.9	2	2	2	1	1	2	2	3	71.52923424	0	NA	76.94655055	0	0	73	0	0	72	0	0	69	0	0	67	0	0	NA	NA	NA	0	1862	2	2	2	2
10001705	2016	53	2	158.6	95.8	30.5	112	72	193	160	44	122	94	5.4	2	2	2	2	2	1	2	3	66.72711685	0	NA	NA	NA	NA	74	0	0	NA	NA	NA	NA	NA	NA	NA	NA	NA	NA	NA	NA	0	748	2	2	2	1
10001706	2016	67	2	149.9	102	28.3	132	80	234	81	72	144	120	6.7	2	2	2	2	2	2	NA	2	72.35793958	0	NA	82.14087561	0	0	82	0	0	85	0	0	78	0	0	72	0	0	73	0	0	0	2209	3	2	2	1
10001707	2016	66	2	160.4	82.5	22.1	130	90	221	100	56	133	119	6.1	1	2	2	2	1	2	2	3	60.78016152	0	NA	NA	NA	NA	NA	NA	NA	72	0	0	66	0	0	63	0	0	64	0	0	0	2209	3	1	1	2
10001708	2016	70	1	156.9	80	22.6	132	90	212	163	53	112	91	5.9	2	2	2	2	2	2	2	3	80.86924406	0	NA	NA	NA	NA	77	0	0	80	0	0	74	0	0	79	0	0	87	0	0	0	2209	3	1	1	2
10001710	2016	57	2	152.3	90.5	24	122	78	213	73	77	119	NA	7.3	2	1	1	2	2	2	2	2	74.47860329	0	NA	NA	NA	NA	NA	NA	NA	NA	NA	NA	NA	NA	NA	70	0	0	68	0	0	0	2209	2	1	1	1
10001711	2016	69	2	144.9	72.2	20	120	80	224	119	53	149	96	6.1	2	2	2	2	1	2	1	3	67.0062655	0	NA	69.01478499	0	0	60	0	0	63	0	0	56	1	0	62	0	0	64	0	0	1	1497	3	1	1	2
10001712	2016	66	2	149.1	86.4	26.3	140	88	267	83	87	155	93	6.1	2	2	2	2	2	2	2	3	65.68592322	0	NA	82.4908764	0	0	76	0	0	74	0	0	70	0	0	67	0	0	72	0	0	0	2226	3	2	2	2
10001714	2016	66	2	151.5	85.5	25	126	78	187	57	59	103	91	6	2	2	1	2	2	2	2	3	67.86658453	0	NA	72.35793958	0	0	75	0	0	74	0	0	70	0	0	68	0	0	73	0	0	0	2226	3	2	2	2
10001715	2016	61	2	151.7	107	29.9	132	72	243	132	50	171	97	6.4	2	2	2	2	2	2	2	3	62.17006146	0	NA	70.25909336	0	0	64	0	0	66	0	0	69	0	0	68	0	0	68	0	0	0	2226	2	2	2	1
10001716	2016	71	2	147.6	84.5	24.5	118	72	200	60	67	110	NA	5.9	1	2	2	2	2	2	2	2	94.15797473	0	NA	NA	NA	NA	89	0	0	NA	NA	NA	NA	NA	NA	NA	NA	NA	NA	NA	NA	0	748	3	1	1	2
10001718	2016	74	1	173.6	69.8	17.4	108	68	129	40	52	65	104	6.3	1	2	2	2	2	1	2	2	73.00089565	0	NA	NA	NA	NA	69	0	0	81	0	0	NA	NA	NA	NA	NA	NA	NA	NA	NA	0	1147	3	1	1	2
10001720	2016	68	1	175	74.5	19.7	112	68	193	125	55	118	92	5.6	2	2	2	2	2	2	2	3	65.65064613	0	NA	67.87513951	0	0	NA	NA	NA	NA	NA	NA	NA	NA	NA	NA	NA	NA	NA	NA	NA	0	427	3	1	1	2
10001722	2016	67	2	146.4	82.7	23	132	72	232	64	71	142	90	6	2	2	2	2	1	1	2	NA	77.83456006	0	NA	77.50431557	0	0	NA	NA	NA	NA	NA	NA	NA	NA	NA	71	0	0	72	0	0	0	2209	3	1	1	2
10001723	2016	65	1	163.3	86.7	26.8	132	82	223	135	47	157	92	6.5	1	2	2	2	2	1	2	2	61.92499389	0	NA	57.41041399	0	1	NA	NA	NA	NA	NA	NA	NA	NA	NA	61	0	0	63	0	0	1	365	3	2	2	1
10001725	2016	63	2	150.2	83	21.5	117	63	249	71	57	174	NA	5.7	2	2	1	2	2	2	2	3	63.49781733	0	NA	67.35140838	0	0	65	0	0	61	0	0	61	0	0	63	0	0	64	0	0	0	2240	2	1	1	2
10001729	2016	73	2	155.7	76	21.6	122	72	221	97	61	135	82	5.7	2	2	2	2	2	2	2	3	78.91413599	0	NA	90.97082918	0	0	89	0	0	99	0	0	96	0	0	82	0	0	98	0	0	0	2226	3	1	1	2
10001730	2016	70	2	145.4	83.5	25.7	140	84	199	95	59	122	97	6	2	2	2	2	1	2	2	2	65.64130351	0	NA	65.3746216	0	0	63	0	0	62	0	0	52	1	0	64	0	0	67	0	0	1	1497	3	2	2	2
10001732	2016	69	1	165.5	82.3	21.9	152	100	173	89	47	109	NA	5.7	1	2	2	2	1	2	2	1	67.87513951	0	NA	74.17448755	0	0	82	0	0	76	0	0	73	0	0	71	0	0	NA	NA	NA	0	1862	3	1	1	2
10001733	2016	64	2	156.9	87.5	22.3	114	72	234	104	62	161	87	5.9	2	2	1	2	2	1	2	3	80.37952283	0	NA	83.21148119	0	0	73	0	0	82	0	0	81	0	0	NA	NA	NA	81	0	0	0	2240	2	1	1	2
10001734	2016	53	2	155.2	77	23	121	72	181	77	89	58	93	5.8	2	2	2	2	2	2	2	2	63.77338838	0	NA	59.05342913	0	1	61	0	0	61	0	0	64	0	0	56	1	0	60	0	0	1	365	2	1	1	2
10001735	2016	61	2	158.2	82	21.8	110	74	178	53	88	66	85	5.4	1	2	2	2	1	2	2	2	78.47736363	0	NA	81.11527807	0	0	81	0	0	82	0	0	76	0	0	73	0	0	76	0	0	0	2209	2	1	1	2
10001736	2016	60	1	170.1	90	24.2	130	86	194	188	38	119	NA	6.3	2	2	2	2	2	2	2	1	61.2450501	0	NA	57.11860525	0	1	58	1	1	NA	NA	NA	59	1	0	NA	NA	NA	62	0	0	1	427	2	1	2	1
10001737	2016	62	1	164.2	86	24	152	96	147	142	55	71	NA	5.8	1	2	2	1	1	2	2	1	76.80354696	0	NA	76.4516661	0	0	82	0	0	85	0	0	64	0	0	78	0	0	82	0	0	0	2209	2	1	2	1
10001738	2016	69	1	156	89.1	26.7	137	80	205	58	72	112	114	5.8	2	2	2	2	1	2	2	1	77.70374866	0	NA	81.76526201	0	0	72	0	0	78	0	0	75	0	0	73	0	0	73	0	0	0	2240	3	2	2	1
10001739	2016	65	2	156.4	108	33.7	106	68	187	200	52	111	NA	6.3	1	2	2	2	1	2	2	3	77.05981006	0	NA	82.84766574	0	0	90	0	0	89	0	0	95	0	0	90	0	0	83	0	0	0	2240	3	2	2	1
10001740	2016	65	2	153	102.8	30.3	138	86	176	132	57	97	90	6	2	2	1	2	2	2	2	3	71.72349992	0	NA	72.67090196	0	0	NA	NA	NA	NA	NA	NA	NA	NA	NA	NA	NA	NA	NA	NA	NA	0	365	3	2	2	1
10001741	2016	72	2	137.1	85	24.7	126	65	198	80	66	114	91	6	1	2	2	2	2	2	2	3	79.22715123	0	NA	89.33040906	0	0	91	0	0	85	0	0	81	0	0	81	0	0	NA	NA	NA	0	1882	3	1	1	2
10001742	2016	56	2	153.7	85.6	22.5	109	56	197	57	89	88	87	5.5	2	2	2	1	2	2	2	2	78.9621085	0	NA	83.09654991	0	0	82	0	0	NA	NA	NA	NA	NA	NA	NA	NA	NA	NA	NA	NA	0	796	2	1	1	2
10001747	2016	77	2	157.8	77.6	20.3	106	72	243	83	56	166	93	5.6	2	2	2	2	2	2	2	3	76.22479027	0	NA	82.23509832	0	0	NA	NA	NA	NA	NA	NA	NA	NA	NA	NA	NA	NA	NA	NA	NA	0	427	3	1	1	2
10001751	2016	78	2	154	91	24.5	134	72	217	201	30	127	93	5.5	1	2	2	2	1	2	2	3	91.650978	0	NA	95.32400356	0	0	89	0	0	91	0	0	86	0	0	NA	NA	NA	81	0	0	0	2240	3	1	1	1
10001759	2016	75	2	146.6	92.5	27.5	98	62	183	192	44	105	94	6.1	2	2	2	2	1	2	2	3	62.31644651	0	NA	63.07945274	0	0	NA	NA	NA	NA	NA	NA	NA	NA	NA	NA	NA	NA	NA	NA	NA	0	365	3	2	2	1
10001761	2016	31	1	183.4	83.5	21.3	118	68	183	75	53	118	89	5.2	2	2	2	1	1	2	2	2	92.42734501	0	NA	94.16124472	0	0	97	0	0	103	0	0	88	0	0	91	0	0	103	0	0	0	2226	1	1	1	2
10001762	2016	59	1	170.2	92.3	24.4	98	62	202	168	46	124	97	6.2	2	2	2	2	1	2	2	2	71.90894181	0	NA	83.27848573	0	0	NA	NA	NA	NA	NA	NA	NA	NA	NA	NA	NA	NA	NA	NA	NA	0	365	2	1	2	1
10001766	2016	29	2	155.2	73.8	19.2	96	62	163	53	65	88	88	5.5	2	2	2	2	2	1	2	2	76.95958798	NA	NA	NA	NA	NA	78	1	0	84	0	0	101	0	0	85	0	0	92	0	0	1	754	1	1	1	2
10001768	2016	31	1	171	80.5	21.3	104	66	156	54	54	90	NA	5.3	2	2	2	1	1	1	2	3	81.25303997	0	NA	90.35268761	0	0	84	0	0	90	0	0	81	0	0	82	0	0	90	0	0	0	2226	1	1	1	2
10001769	2016	32	2	156.5	65.5	17.8	99	53	134	62	51	71	NA	5.4	2	2	2	1	2	2	2	3	94.44000987	0	NA	101.0824792	0	0	96	0	0	104	0	0	99	0	0	98	0	0	95	0	0	0	2226	1	1	1	2
10001771	2016	66	2	154.6	82	23.5	124	64	224	110	79	119	97	6	1	2	1	2	2	2	2	3	70.19014948	0	NA	NA	NA	NA	73	0	0	NA	NA	NA	74	0	0	NA	NA	NA	75	0	0	0	2226	3	1	1	2
10001772	2016	70	2	153.1	77.5	18.5	150	86	197	74	68	114	102	6	2	2	2	2	2	2	2	2	88.47513993	0	NA	NA	NA	NA	76	0	0	NA	NA	NA	76	0	0	65	0	0	72	0	0	0	2226	3	1	1	2
10001776	2016	60	2	154.2	83	24.3	114	69	221	89	72	128	105	5.9	2	2	2	2	2	2	2	3	65.40026434	0	NA	66.12346455	0	0	68	0	0	69	0	0	64	0	0	59	1	0	65	0	0	1	1882	2	1	1	2
10001777	2016	45	2	158.3	91.7	25.2	120	75	193	109	48	117	93	5.8	2	2	2	2	2	2	2	3	94.3485877	0	NA	88.37055419	0	0	95	0	0	85	0	0	NA	NA	NA	86	0	0	89	0	0	0	2209	2	2	2	1
10001779	2016	66	2	150.7	93	27.2	146	68	220	61	103	97	106	5.9	NA	NA	NA	NA	NA	NA	NA	NA	69.00965348	0	NA	69.88787063	0	0	73	0	0	74	0	0	70	0	0	74	0	0	67	0	0	0	2233	3	2	2	1
10001781	2016	64	1	158.4	84.5	23.4	117	78	188	77	43	138	102	6	NA	NA	NA	NA	NA	NA	NA	NA	85.53649373	0	NA	80.20077674	0	0	79	0	0	75	0	0	77	0	0	76	0	0	74	0	0	0	2233	2	1	2	2
10001784	2016	57	2	143	87	25.4	136	83	199	130	51	121	91	5.9	2	2	2	2	2	2	2	3	69.6280529	0	NA	65.02280503	0	0	68	0	0	70	0	0	64	0	0	67	0	0	62	0	0	0	2233	2	2	2	2
10001785	2016	65	2	150.2	78.5	20.4	115	61	272	345	50	125	99	5.9	NA	NA	NA	NA	NA	NA	NA	NA	77.05981006	0	NA	64.64518067	0	0	75	0	0	79	0	0	76	0	0	78	0	0	71	0	0	0	2233	3	1	1	2
10001787	2016	60	2	162.6	87	22.4	129	79	276	116	57	193	97	5.8	NA	NA	NA	NA	NA	NA	NA	NA	77.41396139	0	NA	NA	NA	NA	NA	NA	NA	84	0	0	NA	NA	NA	NA	NA	NA	NA	NA	NA	0	1160	2	1	1	2
10001788	2016	58	2	162.7	82	21.1	102	52	218	149	64	133	94	5.9	NA	NA	NA	NA	NA	NA	NA	NA	62.14451927	0	NA	52.46507951	0	1	61	0	0	57	0	1	53	1	0	56	1	0	54	1	0	1	396	2	1	1	2
10001789	2016	83	1	155	62.5	15.9	138	82	178	50	79	76	96	5.8	NA	NA	NA	NA	NA	NA	NA	NA	70.63537897	0	NA	74.51034129	0	0	NA	NA	NA	NA	NA	NA	NA	NA	NA	NA	NA	NA	NA	NA	NA	0	396	3	1	1	2
10001794	2016	75	2	142.6	77	22.8	121	76	216	69	97	95	94	5.6	NA	NA	NA	NA	NA	NA	NA	NA	92.68846118	0	NA	92.33678596	0	0	84	0	0	88	0	0	NA	NA	NA	NA	NA	NA	NA	NA	NA	0	1160	3	1	1	2
10001795	2016	56	2	156.8	82	21.1	176	95	214	80	77	121	97	5.5	NA	NA	NA	NA	NA	NA	NA	NA	68.85753223	0	NA	78.56201552	0	0	81	0	0	79	0	0	72	0	0	76	0	0	75	0	0	0	2233	2	1	1	2
10001796	2016	50	1	174.7	75	18.8	110	69	183	100	71	88	100	5.7	NA	NA	NA	NA	NA	NA	NA	NA	86.47295826	0	NA	74.97988753	0	0	78	0	0	88	0	0	87	0	0	78	0	0	79	0	0	0	2233	2	1	1	2
10001797	2016	74	2	152.6	90	23.4	135	74	245	121	57	158	91	6.2	NA	NA	NA	NA	NA	NA	NA	NA	63.56410176	0	NA	65.4218047	0	0	NA	NA	NA	51	0	1	65	0	0	59	1	0	65	0	0	1	1160	3	1	1	1
10001799	2016	57	2	156	81	23.3	120	75	235	96	55	160	92	5.5	NA	NA	NA	NA	NA	NA	NA	NA	91.87607356	0	NA	89.53328782	0	0	NA	NA	NA	NA	NA	NA	NA	NA	NA	NA	NA	NA	NA	NA	NA	0	396	2	1	1	2
10001800	2016	68	1	166.5	80	18.5	126	71	209	72	82	104	111	6.4	NA	NA	NA	NA	NA	NA	NA	NA	70.85985168	0	NA	74.48142945	0	0	74	0	0	NA	NA	NA	NA	NA	NA	NA	NA	NA	NA	NA	NA	0	789	3	1	1	2
10001803	2016	64	1	159.4	80	24.6	145	82	168	65	45	104	95	6.3	NA	NA	NA	NA	NA	NA	NA	NA	78.27214293	0	NA	NA	NA	NA	NA	NA	NA	NA	NA	NA	88	0	0	NA	NA	NA	NA	NA	NA	0	1518	2	1	2	2
10001806	2016	77	1	161.8	89	23	124	64	152	37	58	87	99	5.6	NA	NA	NA	NA	NA	NA	NA	NA	79.8835103	0	NA	76.95613598	0	0	NA	NA	NA	NA	NA	NA	NA	NA	NA	NA	NA	NA	NA	NA	NA	0	396	3	1	2	1
10001809	2016	65	1	162.3	83	22.9	143	83	148	95	50	74	98	5.9	NA	NA	NA	NA	NA	NA	NA	NA	65.6983241	0	NA	63.8570332	1	0	NA	NA	NA	NA	NA	NA	NA	NA	NA	NA	NA	NA	NA	NA	NA	1	396	3	1	1	2
10001811	2016	61	2	150.5	79	22.1	131	67	210	167	73	115	94	6	2	2	1	2	2	2	2	3	71.7952338	0	NA	71.46096259	0	0	NA	NA	NA	NA	NA	NA	NA	NA	NA	NA	NA	NA	NA	NA	NA	0	396	2	1	1	2
10001813	2016	70	2	145.6	84	25.7	124	67	227	155	51	145	96	6.8	NA	NA	NA	NA	NA	NA	NA	NA	69.01478499	0	NA	71.16369898	0	0	NA	NA	NA	NA	NA	NA	NA	NA	NA	NA	NA	NA	NA	NA	NA	0	396	3	2	2	2
10001814	2016	38	1	173.4	83	22.8	126	85	167	35	68	88	92	5.7	NA	NA	NA	NA	NA	NA	NA	NA	78.54884336	0	NA	83.11793685	0	0	72	0	0	79	0	0	82	0	0	80	0	0	NA	NA	NA	0	1881	1	1	1	2
10001815	2016	41	1	170.6	73	19.3	125	76	122	130	38	63	89	5.9	NA	NA	NA	NA	NA	NA	NA	NA	94.2882454	0	NA	96.52783155	0	0	90	0	0	91	0	0	NA	NA	NA	NA	NA	NA	NA	NA	NA	0	1160	2	1	1	2
10001816	2016	38	1	168.2	80	22.2	125	81	183	44	47	129	102	5.5	NA	NA	NA	NA	NA	NA	NA	NA	84.85774432	0	NA	83.61768851	0	0	78	0	0	77	0	0	73	0	0	74	0	0	73	0	0	0	2233	1	1	1	2
10001817	2016	32	2	151.4	80	23.6	114	75	210	59	64	131	91	5.6	NA	NA	NA	NA	NA	NA	NA	NA	83.53857428	0	NA	91.90416628	0	0	116	0	0	NA	NA	NA	NA	NA	NA	NA	NA	NA	NA	NA	NA	0	789	1	1	1	2
10001818	2016	36	1	173.6	81	22.5	121	75	213	75	61	137	93	5.6	NA	NA	NA	NA	NA	NA	NA	NA	86.1847761	0	NA	80.14819991	0	0	84	0	0	NA	NA	NA	NA	NA	NA	NA	NA	NA	NA	NA	NA	0	789	1	1	1	2
10001819	2016	43	2	158.1	82.5	20.4	98	58	154	41	53	86	116	5.8	NA	NA	NA	NA	NA	NA	NA	NA	73.10377707	0	NA	NA	NA	NA	NA	NA	NA	77	0	0	74	0	0	83	0	0	78	0	0	0	2233	2	1	1	2
10001820	2016	33	1	182.1	82.5	21.3	138	81	176	101	51	109	88	5.8	NA	NA	NA	NA	NA	NA	NA	NA	87.20006248	0	NA	80.10038684	0	0	NA	NA	NA	NA	NA	NA	NA	NA	NA	NA	NA	NA	NA	NA	NA	0	396	1	1	1	2
10001822	2016	58	2	161.1	87	25	130	69	235	170	41	150	96	6	NA	NA	NA	NA	NA	NA	NA	NA	66.03969798	0	NA	67.83391619	0	0	NA	NA	NA	NA	NA	NA	NA	NA	NA	NA	NA	NA	NA	NA	NA	0	396	2	2	2	2
10001824	2016	62	1	159.8	99	31.5	144	89	203	206	39	144	NA	6.6	NA	NA	NA	NA	NA	NA	NA	NA	78.98860824	0	NA	79.75922443	0	0	NA	NA	NA	91	0	0	NA	NA	NA	NA	NA	NA	NA	NA	NA	0	1160	2	2	2	1
10001826	2016	34	2	159.6	83	25	121	70	205	37	47	142	97	NA	2	2	2	2	2	2	2	3	89.48719179	0	NA	92.04210425	0	0	NA	NA	NA	94	0	0	90	0	0	91	0	0	90	0	0	0	2120	1	2	2	2
10001827	2016	67	1	167.7	91	26.1	117	86	161	92	40	102	117	NA	2	2	2	2	2	2	2	2	73.08624525	0	NA	69.03786737	1	0	NA	NA	NA	NA	NA	NA	NA	NA	NA	NA	NA	NA	NA	NA	NA	1	365	3	2	2	1
10001831	2016	46	1	175.9	80.4	21.8	94	58	190	124	47	122	88	5.2	2	2	2	2	2	2	2	3	66.8439268	0	NA	68.75555196	0	0	70	0	0	NA	NA	NA	68	0	0	66	0	0	61	0	0	0	2174	2	1	1	2
10001832	2016	58	1	174.2	89.2	22.7	104	60	187	65	54	115	100	5.6	1	2	2	2	2	2	2	1	67.88230652	0	NA	67.5500846	0	0	NA	NA	NA	NA	NA	NA	NA	NA	NA	NA	NA	NA	NA	NA	NA	0	365	2	1	1	1
10001836	2018	35	1	176.4	90.2	22.8	97	57	124	49	47	69	99	NA	2	2	2	2	2	1	NA	2	86	0	1	NA	NA	NA	86	0	0	NA	NA	NA	89	0	0	80	0	0	75	0	0	0	1484	1	1	1	1
10001842	2016	61	1	173.3	89	23	128	82	155	110	41	95	92	5.5	2	2	2	1	2	1	2	1	79.35809134	0	NA	NA	NA	NA	69	0	0	78	0	0	NA	NA	NA	71	0	0	NA	NA	NA	0	1853	2	1	2	1
10001843	2016	61	1	172.2	91	24.4	134	84	209	191	61	105	116	5.9	1	2	2	2	1	1	2	1	81.67610996	0	NA	67.414396	0	0	NA	NA	NA	68	0	0	NA	NA	NA	NA	NA	NA	NA	NA	NA	0	1180	2	1	2	1
10001844	2016	56	1	165.7	105	29.5	118	76	150	65	55	76	95	5.1	1	2	2	2	2	2	2	1	97.89140324	0	NA	NA	NA	NA	71	0	0	NA	NA	NA	73	0	0	NA	NA	NA	NA	NA	NA	0	1572	2	2	2	1
10001845	2016	29	1	170.7	79	20.9	102	72	217	109	52	139	99	5.4	2	2	2	2	2	2	2	2	72.22456197	0	NA	NA	NA	NA	NA	NA	NA	82	0	0	NA	NA	NA	NA	NA	NA	NA	NA	NA	0	1355	1	1	1	2
10001846	2016	61	1	159.6	98	29.4	118	76	127	119	37	72	123	6.1	1	1	2	2	2	2	2	2	88.0794941	0	NA	80.12632885	0	0	NA	NA	NA	NA	NA	NA	81	0	0	69	0	0	66	0	0	0	2273	2	2	2	1
10001848	2018	34	1	171	100.2	30.5	135	88	200	47	52	137	94	NA	2	2	2	2	2	1	NA	3	78	0	1	NA	1	NA	78	0	0	69	0	0	75	0	0	64	0	0	59	1	0	1	1470	1	2	2	1
10001852	2016	69	1	169.3	100	26.4	131	75	179	111	65	91	NA	6	1	2	2	1	1	2	2	1	102.503794	0	NA	88.8244973	0	0	112	0	0	96	0	0	103	0	0	87	0	0	102	0	0	0	2240	3	2	2	1
10001854	2016	65	2	155.4	88.5	23.6	136	71	210	101	66	126	102	6	2	2	2	2	1	2	2	3	72.9900274	0	NA	68.16461239	1	0	76	0	0	72	0	0	NA	NA	NA	NA	NA	NA	NA	NA	NA	1	365	3	1	1	2
10001855	2016	67	1	158.6	80	22.2	117	66	246	99	73	160	NA	5.8	2	2	2	1	2	2	2	3	76.16698525	0	NA	75.84381612	1	0	74	1	0	76	0	0	NA	NA	NA	NA	NA	NA	NA	NA	NA	1	365	3	1	1	2
10001858	2016	63	2	156.7	71	19.8	122	61	242	134	63	146	85	5.8	2	2	2	2	2	2	2	3	68.77876371	0	NA	70.81277671	0	0	66	0	0	70	0	0	64	0	0	62	0	0	64	0	0	0	2209	2	1	1	2
10001859	2016	72	1	165.3	84	21.4	148	72	232	62	82	132	96	5.8	1	2	2	2	2	1	2	1	75.67047325	0	NA	75.37150995	0	0	78	0	0	NA	NA	NA	59	1	0	54	1	0	NA	NA	NA	1	1469	3	1	1	2
10001861	2016	64	1	166.8	83.5	21.5	135	75	210	86	60	138	100	5.9	2	2	2	2	1	1	2	1	66.80291445	0	NA	59.19304667	1	1	69	0	0	61	0	0	57	1	0	NA	NA	NA	NA	NA	NA	1	365	2	1	1	2
10001862	2016	69	2	147.8	70	19.9	115	61	213	67	79	120	92	6	2	2	2	2	2	2	2	3	88.84125945	0	NA	NA	NA	NA	81	0	0	84	0	0	98	0	0	91	0	0	95	0	0	0	2240	3	1	1	2
10001867	2016	75	1	158.5	85	26.1	160	73	168	63	62	95	96	6.1	2	2	2	2	1	2	2	1	64.62418871	0	NA	60.60212924	0	0	60	0	0	NA	NA	NA	NA	NA	NA	NA	NA	NA	NA	NA	NA	0	754	3	2	2	1
10001877	2016	51	2	156.5	75.5	20.9	131	69	195	112	72	100	94	5.7	2	2	1	2	2	2	2	3	82.61547935	0	NA	75.16095976	0	0	NA	NA	NA	NA	NA	NA	NA	NA	NA	NA	NA	NA	NA	NA	NA	0	365	2	1	1	2
10001878	2016	38	2	156.1	73	21.6	108	55	174	53	66	98	80	5.6	2	2	2	2	2	2	2	3	88.25733474	0	NA	81.62998836	0	0	NA	NA	NA	NA	NA	NA	NA	NA	NA	NA	NA	NA	80	0	0	0	2215	1	1	1	2
10001879	2016	55	2	152.5	88.5	25	163	85	242	91	65	161	94	5.3	2	2	2	2	2	2	2	2	72.71681764	0	NA	69.21453825	0	0	62	0	0	67	0	0	56	1	0	59	1	0	47	1	0	1	1497	2	2	2	2
10001882	2016	55	2	157	73.5	20.2	117	70	176	81	54	109	NA	5.4	1	2	2	2	2	2	2	3	71.5123436	0	NA	71.14348559	0	0	74	0	0	77	0	0	75	0	0	83	0	0	77	0	0	0	2215	2	1	1	2
10001883	2016	49	2	164	77	21	145	75	247	151	82	140	NA	5.6	2	2	2	2	2	2	2	1	83.56949785	0	NA	NA	NA	NA	NA	NA	NA	NA	NA	NA	NA	NA	NA	NA	NA	NA	86	0	0	0	2215	2	1	1	2
10001884	2016	47	2	164.1	67	19.5	135	94	188	90	67	93	91	NA	1	2	2	2	2	2	2	2	69.06809053	0	NA	70.83192225	0	0	62	0	0	NA	NA	NA	64	0	0	NA	NA	NA	NA	NA	NA	0	1659	2	1	1	2
10001889	2016	61	1	166.7	84.6	23.7	148	82	196	165	60	105	92	5.4	1	2	2	2	2	1	2	1	66.10294129	0	NA	70.89261728	0	0	64	0	0	NA	NA	NA	NA	NA	NA	NA	NA	NA	NA	NA	NA	0	749	2	1	2	2
10001890	2016	50	1	178.6	86.2	22.1	122	70	204	63	82	106	99	5.6	2	2	2	2	2	2	NA	3	75.40723802	0	NA	NA	NA	NA	NA	NA	NA	NA	NA	NA	68	0	0	73	0	0	77	0	0	0	2245	2	1	1	1
10001891	2016	51	1	153	80.8	25.1	120	76	214	173	43	135	98	5.4	2	2	2	2	2	1	2	3	69.58855303	0	NA	NA	NA	NA	61	0	0	NA	NA	NA	65	0	0	60	0	0	NA	NA	NA	0	1883	2	2	2	2
10001898	2016	61	2	160.4	85.5	23.8	143	80	291	158	58	199	103	5.4	2	2	2	2	2	2	2	3	70.58774263	0	NA	70.25909336	0	0	NA	NA	NA	73	0	0	NA	NA	NA	NA	NA	NA	NA	NA	NA	0	1181	2	1	1	2
10001899	2016	62	2	158.1	72.4	21	104	52	166	54	66	88	91	5.9	2	2	2	2	2	1	2	3	63.79007605	0	NA	59.80237177	0	1	64	0	0	70	0	0	70	0	0	61	0	0	60	0	0	1	427	2	1	1	2
10001900	2016	67	2	145.8	69	20.3	108	65	151	71	53	85	84	5.6	2	2	1	2	1	1	2	3	76.39247825	0	NA	80.53754905	0	0	83	0	0	80	0	0	NA	NA	NA	NA	NA	NA	NA	NA	NA	0	1181	3	1	1	2
10001901	2016	58	2	149.6	72	22.9	121	72	217	60	86	112	98	6	2	2	2	2	2	2	2	3	70.43058062	0	NA	65.71649394	0	0	73	0	0	NA	NA	NA	70	0	0	NA	NA	NA	NA	NA	NA	0	1540	2	1	1	2
10001902	2016	61	1	174.2	77	20.6	129	64	201	78	50	139	134	6.6	1	2	2	2	1	2	2	3	73.10391474	0	NA	NA	NA	NA	NA	NA	NA	NA	NA	NA	72	0	0	NA	NA	NA	NA	NA	NA	0	1540	2	1	1	2
10001903	2016	72	2	149.6	63	17.8	150	69	182	107	44	122	97	6	1	2	2	2	2	2	2	3	68.45904718	0	NA	69.37355439	0	0	73	0	0	NA	NA	NA	NA	NA	NA	NA	NA	NA	NA	NA	NA	0	811	3	1	1	2
10001904	2016	69	2	149.9	82.5	22.9	141	72	183	90	67	100	92	6	1	2	1	2	1	2	2	3	69.30037549	0	NA	67.85405691	0	0	NA	NA	NA	68	0	0	65	0	0	65	0	0	71	0	0	0	2202	3	1	1	2
10001905	2016	66	2	142.7	99.5	33.5	137	77	146	118	30	102	121	6.1	1	2	2	2	2	2	2	3	62.65567677	0	NA	56.2874021	0	1	NA	NA	NA	33	0	1	NA	NA	NA	33	1	0	32	1	0	1	365	3	2	2	1
10001906	2016	66	2	152	63	17.2	116	71	228	50	97	118	94	5.8	2	2	2	2	1	2	2	3	78.17120991	0	NA	77.83456006	0	0	76	0	0	82	0	0	NA	NA	NA	NA	NA	NA	NA	NA	NA	0	1181	3	1	1	2
10001907	2016	61	1	170.6	81	20.5	132	80	170	27	84	75	114	6.2	1	2	1	2	2	1	2	1	80.50113384	0	NA	82.49845468	0	0	86	0	0	81	0	0	74	0	0	84	0	0	NA	NA	NA	0	1890	2	1	1	2
10001908	2016	58	2	163.1	70	19.8	105	64	212	171	40	140	NA	6.1	2	2	2	1	2	2	1	3	66.03969798	0	NA	66.75914036	0	0	66	0	0	74	0	0	NA	NA	NA	68	0	0	68	0	0	0	2202	2	1	1	2
10001910	2016	64	2	157.7	82	22	120	78	243	134	55	160	107	5.7	2	2	2	2	2	2	2	3	62.25163533	0	NA	63.91499793	0	0	NA	NA	NA	NA	NA	NA	NA	NA	NA	NA	NA	NA	NA	NA	NA	0	365	2	1	1	2
10001912	2016	61	1	174.5	94.5	26.3	184	80	186	71	75	93	155	9.1	1	1	2	2	1	2	2	3	66.90687748	0	NA	69.99129183	0	0	81	0	0	68	1	0	59	1	1	62	0	1	50	1	1	1	1181	2	2	2	1
10001913	2016	81	2	137.2	67	20.8	140	61	228	111	69	134	101	5.7	1	2	2	2	1	1	2	3	61.93643689	0	NA	55.44527866	0	1	57	0	1	54	0	1	NA	NA	NA	46	1	0	47	1	0	1	365	3	1	1	2
10001917	2016	79	1	158	80	21	145	69	242	93	46	174	92	5.7	1	2	2	2	2	2	2	1	62.12143072	0	NA	66.75032195	0	0	72	0	0	NA	NA	NA	NA	NA	NA	NA	NA	NA	NA	NA	NA	0	811	3	1	1	2
10001918	2016	81	2	145.1	94.5	28.2	116	56	218	147	49	125	92	6.1	1	2	2	2	2	2	2	3	65.07044185	0	NA	68.28181937	0	0	NA	NA	NA	NA	NA	NA	NA	NA	NA	NA	NA	NA	NA	NA	NA	0	365	3	2	2	1
10001926	2016	62	2	155.5	81.5	21.4	150	92	193	119	75	94	89	5.4	1	2	2	2	2	2	2	3	79.58652244	0	NA	NA	NA	NA	NA	NA	NA	NA	NA	NA	NA	NA	NA	NA	NA	NA	79	0	0	0	2337	2	1	1	2
10001948	2016	71	2	148.1	78	23.7	98	59	212	64	60	142	80	5.6	2	2	2	2	2	2	2	3	78.02035645	0	NA	NA	NA	NA	NA	NA	NA	NA	NA	NA	NA	NA	NA	NA	NA	NA	71	0	0	0	2198	3	1	1	2
10001949	2016	73	1	166.1	84	21	91	45	252	107	54	184	94	6.3	2	2	2	2	2	1	1	3	74.31501568	0	NA	NA	NA	NA	NA	NA	NA	NA	NA	NA	NA	NA	NA	NA	NA	NA	63	0	0	0	2198	3	1	1	2
10001950	2016	59	2	152.6	86	25.5	152	79	238	83	66	163	103	6.1	2	2	2	2	2	2	1	3	77.78828077	0	NA	73.39022149	0	0	73	0	0	74	0	0	71	0	0	NA	NA	NA	NA	NA	NA	0	1538	2	2	2	2
10001952	2016	68	2	160.1	73	17.1	104	59	162	36	50	111	99	6.2	2	2	2	2	2	2	2	3	72.05093186	0	NA	78.66279749	0	0	NA	NA	NA	NA	NA	NA	NA	NA	NA	NA	NA	NA	NA	NA	NA	0	427	3	1	1	2
10001957	2016	68	1	163.2	76	20.7	166	87	172	46	58	117	113	5.8	2	2	2	2	2	2	2	1	79.16890713	0	NA	NA	NA	NA	74	0	0	75	0	0	69	0	0	70	0	0	NA	NA	NA	0	1888	3	1	1	2
10001958	2016	63	2	157	94	22.2	178	83	258	68	86	160	131	6.5	1	2	2	2	1	2	2	1	74.96949599	0	NA	NA	NA	NA	79	0	0	77	0	0	78	0	0	78	0	0	NA	NA	NA	0	1888	2	1	1	1
10001960	2016	61	2	161.5	108	26.6	125	64	175	248	37	100	143	7.7	2	1	1	1	2	2	2	3	75.666852	0	NA	76.68886064	0	0	86	0	0	NA	NA	NA	NA	NA	NA	NA	NA	NA	NA	NA	NA	0	810	2	2	2	1
10001961	2016	70	2	151.3	85	22.6	124	70	232	146	55	139	95	5.8	2	2	2	2	2	2	2	3	70.21412203	0	NA	69.92886207	0	0	68	0	0	65	0	0	NA	NA	NA	NA	NA	NA	68	0	0	0	2446	3	1	1	2
10001962	2016	58	2	164.1	80	18.5	103	64	275	154	52	189	94	5.5	2	2	2	2	2	2	2	2	71.61683466	0	NA	79.23180326	0	0	79	0	0	74	0	0	73	0	0	74	0	0	71	0	0	0	2198	2	1	1	2
10001963	2016	58	2	162.7	93	27.4	124	66	241	58	94	137	95	5.6	2	2	2	2	1	1	2	3	61.23860824	0	NA	65.71649394	0	0	63	0	0	65	0	0	61	0	0	63	0	0	60	0	0	0	2198	2	2	2	1
10001964	2016	63	1	170.8	83	21.8	121	73	227	122	76	128	104	5.6	2	2	1	2	2	2	1	1	62.48292733	0	NA	61.49266972	0	0	NA	NA	NA	NA	NA	NA	NA	NA	NA	NA	NA	NA	NA	NA	NA	0	427	2	1	1	2
10001967	2016	78	1	148.4	78	18.9	134	75	166	31	62	99	89	5.6	1	2	2	2	2	2	2	1	70.92349571	0	NA	75.56103212	0	0	NA	NA	NA	NA	NA	NA	NA	NA	NA	NA	NA	NA	NA	NA	NA	0	427	3	1	1	2
10001970	2016	59	2	155.2	72	20	150	81	226	88	73	131	115	5.7	1	2	2	2	2	2	2	2	83.88686019	0	NA	92.03960222	0	0	90	0	0	87	0	0	84	0	0	83	0	0	90	0	0	0	2198	2	1	1	2
10001976	2016	59	1	164.2	77	21.9	158	97	203	59	80	109	90	5.3	2	2	2	2	1	1	NA	1	67.5500846	0	NA	68.89826375	0	0	67	0	0	68	0	0	65	0	0	68	0	0	66	0	0	0	2201	2	1	1	2
10001977	2016	58	2	152	123	40.3	148	81	189	147	35	143	113	6.5	1	2	2	2	2	2	2	3	61.23860824	0	NA	68.61055388	0	0	64	0	0	73	0	0	67	0	0	65	0	0	63	0	0	0	2201	2	2	2	1
10001978	2016	62	1	163.9	84	23.8	138	80	186	94	57	122	99	5.8	2	2	2	2	2	2	2	2	83.73559412	0	NA	77.17499003	0	0	75	0	0	72	0	0	75	0	0	NA	NA	NA	NA	NA	NA	0	1538	2	1	2	2
10001979	2016	65	1	172.2	96	24	112	67	180	139	55	105	124	6.4	1	2	1	2	2	2	2	1	79.04702447	0	NA	84.78440699	0	0	82	0	0	79	0	0	70	0	0	80	0	0	73	0	0	0	2198	3	1	2	1
10001980	2016	65	1	163.3	71	20.4	155	86	205	269	41	118	90	5.9	2	2	2	2	2	2	2	2	69.93769131	0	NA	NA	NA	NA	71	0	0	69	0	0	65	0	0	NA	NA	NA	66	0	0	0	2198	3	1	1	2
10001982	2016	64	2	153.4	66	17.8	117	76	193	60	59	121	93	5.8	2	2	2	2	2	2	2	3	66.26859536	0	NA	63.91499793	0	0	NA	NA	NA	NA	NA	NA	66	0	0	NA	NA	NA	NA	NA	NA	0	1538	2	1	1	2
10001985	2016	65	1	160.9	84	23.3	140	91	269	91	76	182	100	5.7	2	2	2	2	2	2	2	2	80.20077674	0	NA	NA	NA	NA	NA	NA	NA	60	0	0	57	1	0	NA	NA	NA	81	0	0	1	1538	3	1	2	2
10001986	2016	64	2	147.2	82	23.1	140	83	255	77	72	171	98	6.3	1	2	1	2	2	2	2	3	72.0433592	0	NA	NA	NA	NA	NA	NA	NA	75	0	0	73	0	0	NA	NA	NA	75	0	0	0	2201	2	1	1	2
10001987	2016	64	2	160.4	86	23.7	131	78	246	152	43	171	100	5.8	2	2	2	2	1	2	2	3	90.78011805	0	NA	94.42033206	0	0	NA	NA	NA	NA	NA	NA	95	0	0	NA	NA	NA	NA	NA	NA	0	1538	2	1	1	2
10001988	2016	68	2	150	67	19.7	162	65	233	68	81	138	88	5.7	2	2	2	2	2	2	2	3	64.09367961	0	NA	70.50467552	0	0	NA	NA	NA	NA	NA	NA	NA	NA	NA	NA	NA	NA	NA	NA	NA	0	427	3	1	1	2
10001989	2016	64	1	169.4	80	21.4	202	113	227	56	60	157	89	5.2	2	2	2	2	2	2	2	2	85.53649373	0	NA	NA	NA	NA	69	0	0	75	0	0	NA	NA	NA	NA	NA	NA	NA	NA	NA	0	1174	2	1	1	2
10001990	2016	57	2	150	63	17.2	134	74	220	53	77	129	96	5.6	2	2	2	2	2	2	2	3	88.15994519	0	NA	NA	NA	NA	86	0	0	85	0	0	NA	NA	NA	NA	NA	NA	NA	NA	NA	0	1174	2	1	1	2
10001993	2016	27	1	178.7	114	28.9	150	83	178	61	47	125	94	5.5	2	2	2	1	2	2	2	2	111.2917762	0	NA	117.4590028	0	0	114	0	0	111	0	0	110	0	0	94	0	0	100	0	0	0	2245	1	2	2	1
10001998	2016	56	2	160.1	83	20.6	126	66	219	106	61	143	NA	5.6	2	2	2	2	2	2	2	3	76.17977687	0	NA	NA	NA	NA	74	0	0	NA	NA	NA	74	0	0	NA	NA	NA	77	0	0	0	2198	2	1	1	2
10002000	2016	46	1	166.1	71.8	19.2	138	82	202	37	85	104	108	5.2	1	2	2	2	2	2	2	1	73.44421021	0	NA	NA	NA	NA	NA	NA	NA	NA	NA	NA	74	0	0	NA	NA	NA	NA	NA	NA	0	1455	2	1	1	2
10002001	2016	39	1	175	66.4	19	100	62	215	54	96	99	98	5.6	2	2	2	2	2	2	2	3	73.39151317	0	NA	NA	NA	NA	74	0	0	NA	NA	NA	73	0	0	72	0	0	71	0	0	0	2244	1	1	1	2
10002002	2016	33	1	176.4	75	20.9	108	76	174	72	50	112	105	6	2	2	2	2	2	1	2	3	69.59525674	0	NA	NA	NA	NA	NA	NA	NA	NA	NA	NA	84	0	0	80	0	0	88	0	0	0	2231	1	1	1	2
10002003	2016	47	1	163.2	83	25.1	124	76	241	134	54	173	97	5.7	2	2	2	2	2	1	2	2	64.25540196	0	NA	NA	NA	NA	NA	NA	NA	60	0	0	63	0	0	59	1	0	64	0	0	1	1827	2	2	2	2
10002004	2016	32	1	173.6	80	22.8	114	76	197	97	48	132	98	5.3	2	2	2	2	2	2	2	3	96.87542397	0	NA	NA	NA	NA	NA	NA	NA	NA	NA	NA	91	0	0	NA	NA	NA	NA	NA	NA	0	1694	1	1	1	2
10002005	2016	71	2	147.5	105	34.6	126	76	169	187	51	94	118	6.5	1	2	1	2	2	2	2	3	68.73439759	0	NA	NA	NA	NA	71	0	0	69	0	0	70	0	0	67	0	0	71	0	0	0	2201	3	2	2	1
10002008	2016	55	1	172.7	99	29.2	135	98	192	143	56	111	100	5.4	1	1	1	2	2	2	2	2	68.92492984	0	NA	66.15328583	0	0	64	0	0	NA	NA	NA	NA	NA	NA	62	0	0	NA	NA	NA	0	2328	2	2	2	1
10002009	2016	49	2	170.9	84.6	21.6	116	74	209	85	66	126	100	5.2	2	2	2	2	2	2	1	3	64.27511631	0	NA	NA	NA	NA	78	0	0	NA	NA	NA	69	0	0	71	0	0	72	0	0	0	2207	2	1	1	2
10002010	2016	54	1	171.4	85	23.3	120	84	194	52	64	115	89	5.7	2	2	2	2	1	2	2	1	66.84737767	0	NA	77.34549574	0	0	NA	NA	NA	67	0	0	68	0	0	NA	NA	NA	NA	NA	NA	0	1911	2	1	2	1
10002011	2016	30	2	154.3	65.8	19	98	66	180	35	66	100	87	5.4	2	2	2	2	2	2	2	2	71.89381253	0	NA	76.64849134	0	0	80	0	0	80	0	0	82	0	0	73	0	0	82	0	0	0	2205	1	1	1	2
10002012	2016	26	1	170.2	76.4	22.6	120	81	125	48	49	63	99	5.6	2	2	2	2	2	1	2	2	85.46003645	0	NA	89.9945117	0	0	88	0	0	90	0	0	NA	NA	NA	NA	NA	NA	NA	NA	NA	0	1100	1	1	1	2
10002013	2016	33	1	172.5	77.6	22.2	139	88	250	145	91	122	92	5	2	2	2	1	1	2	2	2	78.8491373	0	NA	81.09671031	0	0	87	0	0	75	0	0	78	0	0	72	0	0	62	0	0	0	2391	1	1	1	2
10002014	2016	57	2	168.5	77	19.7	114	72	161	47	76	74	109	6	2	2	2	2	2	1	1	2	68.50863811	0	NA	71.61683466	0	0	NA	NA	NA	69	0	0	68	0	0	NA	NA	NA	69	0	0	0	2131	2	1	1	2
10002015	2016	41	2	156	72.6	21.4	115	67	199	60	73	111	90	NA	2	2	2	2	2	1	2	3	70.73843549	0	NA	66.21609298	0	0	NA	NA	NA	NA	NA	NA	NA	NA	NA	NA	NA	NA	NA	NA	NA	0	334	2	1	1	2
10002017	2016	49	1	172.3	95.8	27.8	152	102	248	149	51	151	101	NA	2	2	2	1	2	2	2	2	72.12449539	0	NA	66.76789963	0	0	70	0	0	NA	NA	NA	NA	NA	NA	58	1	0	NA	NA	NA	1	1962	2	2	2	1
10002018	2016	39	2	159	65	15.9	104	60	184	44	73	96	99	5.5	2	2	2	2	2	1	2	2	96.3504714	0	NA	87.95592509	0	0	NA	NA	NA	NA	NA	NA	NA	NA	NA	NA	NA	NA	NA	NA	NA	0	365	1	1	1	2
10002020	2016	57	2	156.5	65	19.4	110	60	235	55	92	118	98	5.6	2	2	2	2	2	1	2	3	73.20642406	0	NA	NA	NA	NA	NA	NA	NA	NA	NA	NA	66	0	0	NA	NA	NA	71	0	0	0	2215	2	1	1	2
10002023	2016	64	2	155.2	75	19.6	108	70	205	94	63	124	109	5.9	2	2	2	2	2	2	2	3	68.4686004	0	NA	78.51448928	0	0	65	0	0	NA	NA	NA	NA	NA	NA	NA	NA	NA	NA	NA	NA	0	735	2	1	1	2
10002025	2016	34	1	173.1	97.2	28.6	126	86	247	198	42	173	123	5.9	2	2	2	2	2	2	2	3	90.00918617	0	NA	94.41568128	1	0	95	0	0	99	1	0	96	0	0	90	0	0	98	0	0	1	365	1	2	2	1
10002026	2016	57	1	172.1	92	27.3	117	76	202	192	46	122	95	5.5	2	2	2	1	2	1	2	1	77.60419541	0	NA	NA	NA	NA	70	0	0	NA	NA	NA	NA	NA	NA	NA	NA	NA	NA	NA	NA	0	806	2	2	2	1
10002029	2016	54	2	162.5	79.2	22	132	91	261	60	104	121	106	NA	2	2	2	2	2	1	2	1	82.80545241	0	NA	NA	NA	NA	80	0	0	NA	NA	NA	NA	NA	NA	80	0	0	NA	NA	NA	0	1960	2	1	1	2
10002030	2016	57	2	153.7	65	19.4	110	53	187	38	74	95	91	NA	2	2	2	2	2	1	2	3	61.54504061	0	NA	58.66658909	0	1	56	0	1	62	0	0	59	1	0	56	1	0	59	1	0	1	334	2	1	1	2
10002031	2016	67	1	162.6	86.2	23.9	144	86	150	59	59	74	101	6.2	1	2	1	2	2	2	2	2	65.93038234	0	NA	NA	NA	NA	64	0	0	NA	NA	NA	72	0	0	70	0	0	64	0	0	0	2213	3	1	2	1
10002032	2016	33	1	174	77	19.6	102	60	183	104	60	107	89	5.5	2	2	2	2	1	1	2	3	82.82361206	0	NA	NA	NA	NA	NA	NA	NA	NA	NA	NA	74	0	0	NA	NA	NA	NA	NA	NA	0	1572	1	1	1	2
10002033	2016	48	1	175.9	80	22.7	122	78	191	95	48	125	95	5.6	2	2	2	2	1	2	2	3	68.34136093	0	NA	67.15615623	0	0	67	0	0	66	0	0	63	0	0	65	0	0	68	0	0	0	2214	2	1	1	2
10002034	2016	53	1	165.2	80.2	23.1	116	70	160	56	43	108	125	6.4	2	2	1	2	2	2	2	3	75.12301617	0	NA	NA	NA	NA	78	0	0	83	0	0	87	0	0	82	0	0	82	0	0	0	2389	2	1	2	2
10002035	2016	36	1	164.2	75	20.6	110	66	162	46	71	76	106	5.3	2	2	2	2	2	2	2	3	76.90447806	0	NA	NA	NA	NA	NA	NA	NA	NA	NA	NA	76	0	0	78	0	0	73	0	0	0	2314	1	1	1	2
10002040	2016	64	2	143.7	68.8	21.1	167	99	163	57	59	90	89	5.5	2	2	2	2	2	2	2	3	65.21862082	0	NA	70.49838099	0	0	64	0	0	66	0	0	NA	NA	NA	NA	NA	NA	71	0	0	0	2219	2	1	1	2
10002041	2016	60	1	161.4	77.6	22.8	147	80	249	158	66	157	149	6.6	2	2	2	2	2	1	1	2	77.52973208	0	NA	82.88435571	0	0	72	0	0	79	0	0	90	0	0	NA	NA	NA	NA	NA	NA	0	1467	2	1	1	2
10002042	2016	59	1	166.9	96.5	27	140	90	220	158	52	139	109	6.5	2	2	2	2	2	1	2	1	83.68116181	0	NA	NA	NA	NA	NA	NA	NA	88	0	0	NA	NA	NA	NA	NA	NA	84	0	0	0	2157	2	2	2	1
10002043	2016	24	1	189.7	77.6	20.1	136	86	117	79	57	48	91	5.4	2	2	2	1	2	2	2	2	88.52143311	0	NA	83.38205641	0	0	87	0	0	80	0	0	79	0	0	86	0	0	77	0	0	0	2132	1	1	1	2
10002044	2016	29	1	177.5	99.8	29.8	125	77	144	60	47	91	96	5.5	2	2	2	2	1	2	2	2	72.22456197	0	NA	74.72511688	0	0	74	0	0	79	0	0	72	0	0	70	0	0	73	0	0	0	2216	1	2	2	1
10002045	2016	32	1	171.7	88.7	26.2	146	96	166	266	42	69	92	5.2	2	2	2	2	2	2	2	2	87.97357748	0	NA	82.82361206	0	0	82	0	0	NA	NA	NA	NA	NA	NA	NA	NA	NA	NA	NA	NA	0	730	1	2	2	1
10002047	2016	27	1	168.1	105	30.4	123	75	208	212	46	139	87	5.6	2	2	2	1	1	2	2	1	89.9945117	0	NA	99.23080661	0	0	90	0	0	95	0	0	92	0	0	90	0	0	91	0	0	0	2132	1	2	2	1
10002048	2016	44	1	167	84.5	23.6	138	84	228	104	54	155	107	6.3	2	2	2	2	2	2	2	2	71.73761413	0	NA	76.73410514	0	0	NA	NA	NA	69	0	0	68	0	0	NA	NA	NA	68	0	0	0	2132	2	1	2	2
10002049	2016	46	2	160.1	76.5	22.1	134	88	179	58	46	121	91	5.6	2	2	2	2	2	2	2	3	71.70241203	0	NA	80.10831093	0	0	72	0	0	68	0	0	73	0	0	71	0	0	70	0	0	0	2132	2	1	1	2
10002050	2016	60	2	152.6	70	21.3	131	73	237	55	91	132	98	5.5	1	2	2	2	2	2	2	3	77.41396139	0	NA	81.49470905	0	0	NA	NA	NA	NA	NA	NA	NA	NA	NA	NA	NA	NA	NA	NA	NA	0	365	2	1	1	2
10002051	2016	45	1	174.1	91.2	25.7	121	74	203	121	37	155	103	5.6	1	2	2	2	2	2	2	3	61.04430054	0	NA	63.26764139	0	0	63	0	0	66	0	0	NA	NA	NA	62	0	0	56	1	0	1	2132	2	2	2	1
10002052	2016	36	2	161.1	83	23.3	103	65	189	50	70	109	85	5.4	2	2	2	1	1	2	2	2	88.03117752	0	NA	99.80067997	0	0	82	0	0	79	0	0	87	0	0	79	0	0	89	0	0	0	2132	1	1	1	2
10002053	2016	27	1	167.6	85.2	25.2	124	84	229	194	39	170	83	5.7	2	2	2	1	2	2	2	2	86.64355961	0	NA	97.83987284	0	0	93	0	0	106	0	0	NA	NA	NA	NA	NA	NA	NA	NA	NA	0	1096	1	2	2	1
10002055	2016	52	2	164.1	82.5	20.6	129	80	234	67	67	158	98	6.1	2	2	2	2	2	1	1	1	80.65953998	0	NA	83.25086771	0	0	NA	NA	NA	82	0	0	79	0	0	NA	NA	NA	83	0	0	0	2220	2	1	1	2
10002056	2016	29	1	168.2	120.7	42.9	125	69	188	146	45	129	92	5.8	2	2	2	2	2	2	2	3	110.7624617	0	NA	97.2852673	0	0	99	0	0	NA	NA	NA	NA	NA	NA	NA	NA	NA	NA	NA	NA	0	730	1	2	2	1
10002057	2016	41	1	170.2	90.8	27	130	78	211	88	72	122	99	5	1	2	2	2	2	2	2	1	77.8213393	0	NA	82.4549683	0	0	78	0	0	76	0	0	79	0	0	72	0	0	70	0	0	0	2132	2	2	2	1
10002058	2016	26	1	170.9	65.7	18.2	108	68	154	72	53	95	89	5.6	2	2	2	1	1	1	1	3	94.62197847	0	NA	103.2008579	0	0	102	0	0	101	0	0	91	0	0	84	0	0	86	0	0	0	2132	1	1	1	2
10002059	2016	21	1	174.5	91.6	28.3	157	77	206	186	46	143	247	11.9	2	1	2	1	2	2	2	2	106.2608528	0	NA	109.4483953	0	0	101	0	0	114	0	0	107	0	0	111	0	0	143	0	0	0	2219	1	2	2	1
10002060	2016	27	1	168	72.4	20.1	113	60	175	64	48	122	94	5.8	2	2	2	1	2	2	2	3	83.52356953	0	NA	91.41046999	0	0	86	0	0	86	0	0	86	0	0	86	0	0	77	0	0	0	2132	1	1	1	2
10002061	2016	45	1	164.5	91.7	29.9	154	98	183	225	43	115	NA	9.1	2	1	2	1	2	1	2	3	78.73506666	0	NA	NA	NA	NA	79	0	0	94	0	0	NA	NA	NA	NA	NA	NA	NA	NA	NA	0	1096	2	2	2	1
10002062	2016	55	2	149.4	74.7	21.2	135	91	232	88	58	155	103	5.9	2	2	2	2	2	2	2	3	79.37150377	0	NA	83.51973592	0	0	74	0	0	84	0	0	75	0	0	79	0	0	NA	NA	NA	0	1836	2	1	1	2
10002063	2016	47	1	167.4	80.6	23	124	83	173	80	41	120	90	5.5	2	2	2	2	2	2	2	1	60.91560355	0	NA	61.83602598	0	0	61	0	0	60	0	0	55	1	0	60	0	0	57	1	0	1	1467	2	1	2	2
10002064	2016	49	1	160.9	86.4	28.7	128	75	181	122	56	106	114	6.7	1	1	1	2	2	2	1	3	89.58602066	0	NA	86.47295826	0	0	85	0	0	88	0	0	79	0	0	88	0	0	83	0	0	0	2132	2	2	2	1
10002066	2016	46	1	164.6	86.4	23.3	124	68	155	53	56	89	95	5.7	2	2	2	1	2	1	1	1	98.58832356	0	NA	99.58268013	0	0	101	0	0	103	0	0	96	0	0	94	0	0	91	0	0	0	2132	2	1	2	1
10002067	2016	38	1	173.2	71.5	19.6	111	80	155	59	67	81	86	5.6	2	2	2	1	2	1	2	1	92.21334321	0	NA	97.10563591	0	0	96	0	0	100	0	0	98	0	0	94	0	0	109	0	0	0	2219	1	1	1	2
10002068	2016	21	1	168.5	75.5	21	134	74	143	38	54	76	96	5.2	2	2	2	2	2	1	2	2	81.86530599	0	NA	88.57989014	1	0	89	0	0	81	0	0	86	0	0	93	0	0	81	0	0	1	365	1	1	1	2
10002069	2016	34	1	166.2	84.9	25.5	133	66	194	69	57	129	93	5.7	2	2	2	1	2	1	2	1	84.23313721	0	NA	74.8259655	0	0	81	0	0	76	0	0	81	0	0	79	0	0	66	0	0	0	2195	1	2	2	2
10002070	2016	21	1	173.8	71	21.6	109	49	148	83	47	92	97	5.6	2	2	2	1	1	2	2	2	83.71369569	0	NA	80.77956639	1	0	76	0	0	77	0	0	69	0	1	69	0	0	67	0	0	1	365	1	1	1	2
10002071	2016	33	1	176.1	98	27.5	140	88	214	73	45	152	86	6	2	2	2	1	1	1	2	3	98.86640164	0	NA	112.9640017	0	0	99	0	0	87	1	0	93	0	0	83	0	0	102	0	0	1	1096	1	2	2	1
10002073	2016	35	1	162.5	87.5	27.2	142	87	240	107	43	181	91	5.3	2	2	2	2	2	1	1	3	75.70661972	0	NA	75.09699628	1	0	90	0	0	91	0	0	NA	NA	NA	86	0	0	81	0	0	1	365	1	2	2	1
10002074	2016	28	1	175.7	83.2	24.3	137	78	159	57	70	74	NA	5.4	2	2	2	1	1	1	1	1	71.42214708	0	NA	71.45779003	0	0	70	0	0	63	0	0	NA	NA	NA	NA	NA	NA	NA	NA	NA	0	1096	1	1	2	2
10002075	2016	49	2	155.3	83.4	24.1	108	63	228	123	63	146	89	5.5	1	2	2	2	1	1	2	3	69.31426742	0	NA	66.82208554	0	0	66	0	0	65	0	0	NA	NA	NA	67	0	0	67	0	0	0	2132	2	1	1	2
10002076	2016	52	2	167.9	82	20.8	134	86	213	150	50	133	NA	5.8	2	2	2	2	2	2	2	2	64.12298149	0	NA	73.4939825	0	0	NA	NA	NA	NA	NA	NA	NA	NA	NA	NA	NA	NA	NA	NA	NA	0	457	2	1	1	2
10002077	2016	61	1	164.5	85	22.5	135	66	266	143	62	183	126	NA	2	2	2	1	2	2	2	1	73.10391474	0	NA	NA	NA	NA	78	0	0	78	0	0	73	0	0	76	0	0	80	0	0	0	2160	2	1	1	1
10002078	2016	50	1	175.8	73	18.8	102	73	222	151	72	122	91	NA	2	2	2	1	2	2	2	1	91.81649398	0	NA	NA	NA	NA	NA	NA	NA	NA	NA	NA	88	0	0	83	0	0	92	0	0	0	2208	2	1	1	2
10002080	2016	49	2	151.9	79.4	23.1	112	79	209	73	70	125	88	NA	2	2	2	2	2	1	1	2	71.54761195	0	NA	NA	NA	NA	NA	NA	NA	NA	NA	NA	NA	NA	NA	NA	NA	NA	79	0	0	0	2200	2	1	1	2
10002081	2016	35	1	167.3	87	25.3	98	60	191	47	57	128	94	5.6	2	2	2	2	1	2	1	2	88.05856229	0	NA	83.94239831	0	0	79	0	0	86	0	0	87	0	0	78	0	0	NA	NA	NA	0	1912	1	2	2	1
10002083	2016	53	1	170.1	89	26.9	124	70	186	85	58	111	147	7.1	1	1	2	2	2	1	2	2	88.92273345	0	NA	NA	NA	NA	NA	NA	NA	83	0	0	81	0	0	82	0	0	90	0	0	0	2220	2	2	2	1
10002084	2016	57	1	170.4	91.8	27.3	124	70	223	97	73	129	118	6.6	1	2	2	2	2	2	2	1	79.78369596	0	NA	74.79194856	0	0	80	0	0	76	0	0	73	0	0	71	0	0	73	0	0	0	2301	2	2	2	1
10002090	2016	50	1	162.5	98.4	28.7	133	83	223	120	45	161	85	5.3	2	2	2	2	2	1	2	3	63.12441098	0	NA	60.76943039	0	0	56	0	1	NA	NA	NA	62	0	0	62	0	0	55	1	0	1	731	2	2	2	1
10002091	2016	37	1	181.7	84.8	22.5	110	59	194	69	47	138	92	5	2	2	2	2	2	2	2	3	66.63216297	0	NA	73.9406888	0	0	NA	NA	NA	69	0	0	68	0	0	65	0	0	NA	NA	NA	0	1782	1	1	1	2
10002092	2016	52	1	169.3	89	24.6	163	120	263	134	91	148	97	5.2	2	2	2	1	2	1	2	1	85.50504663	0	NA	NA	NA	NA	83	0	0	88	0	0	NA	NA	NA	91	0	0	66	0	0	0	2157	2	1	2	1
10002093	2016	46	1	170.5	90	26	241	155	275	218	45	212	199	10	2	2	2	2	2	1	2	3	62.59596058	0	NA	64.25540196	0	0	65	0	0	67	0	0	NA	NA	NA	NA	NA	NA	NA	NA	NA	0	1054	2	2	2	1
10002094	2016	25	1	171.7	84.2	23.5	131	63	168	92	54	104	85	5.3	2	2	2	1	2	1	2	1	88.57861881	0	NA	93.37550121	0	0	87	0	0	86	0	0	88	0	0	87	0	0	94	0	0	0	2157	1	1	2	2
10002095	2016	42	2	153.4	88.2	27.3	196	132	229	128	57	158	109	6.2	2	2	2	2	2	1	1	3	92.48172472	0	NA	95.58768601	0	0	91	0	0	89	0	0	NA	NA	NA	NA	NA	NA	NA	NA	NA	0	1053	2	2	2	2
10002096	2016	49	2	154.5	67.1	18.3	112	79	202	88	70	120	91	5.6	2	2	2	2	2	2	2	3	76.45378692	0	NA	77.33270758	0	0	78	0	0	85	0	0	82	0	0	NA	NA	NA	81	0	0	0	2157	2	1	1	2
10002097	2016	33	1	166.2	83.7	22.5	117	61	149	90	49	89	92	5.9	2	2	2	2	2	2	2	2	80.78961935	0	NA	82.11702715	0	0	75	0	0	83	0	0	83	0	0	84	0	0	80	0	0	0	2143	1	1	1	2
10002098	2016	58	1	161.5	87.8	23	137	84	219	372	59	95	149	6.8	1	1	1	2	2	2	2	NA	87.98755755	0	NA	99.79037197	0	0	NA	NA	NA	NA	NA	NA	NA	NA	NA	71	0	0	NA	NA	NA	0	1773	2	1	2	1
10002099	2016	26	1	165.9	95.7	28.4	127	82	186	83	54	131	99	5.4	2	2	2	2	2	2	2	3	79.63420524	0	NA	79.68392269	0	0	80	0	0	83	0	0	78	0	0	74	0	0	74	0	0	0	2156	1	2	2	1
10002100	2016	44	1	160.5	86.1	26.7	164	106	180	75	57	117	90	5.7	2	2	2	1	1	2	2	1	80.28961561	0	NA	89.12770347	0	0	77	0	0	75	0	0	79	0	0	75	0	0	77	0	0	0	2157	2	2	2	1
10002102	2016	34	1	175.2	79.1	20.1	114	67	146	185	42	84	NA	5.2	2	2	2	2	2	2	2	2	98.02295246	0	NA	94.41568128	0	0	92	0	0	93	0	0	88	0	0	85	0	0	NA	NA	NA	0	1781	1	1	1	2
10002105	2016	26	1	172.4	85.1	24	98	54	173	48	54	109	85	5.3	2	2	2	2	2	2	2	3	76.99800559	0	NA	89.9945117	0	0	88	0	0	71	0	0	86	0	0	92	0	0	85	0	0	0	2157	1	1	2	1
10002106	2016	42	1	171.4	89	23.1	151	91	218	162	43	148	95	5.7	2	2	2	1	2	2	2	2	79.27657498	0	NA	80.82111732	1	0	NA	NA	NA	80	0	0	79	0	1	NA	NA	NA	79	0	0	1	365	2	1	2	1
10002108	2016	30	1	175.2	79.5	21.3	112	71	240	95	42	185	88	5.3	2	2	2	2	2	2	2	2	70.76589537	0	NA	72.40706166	0	0	73	0	0	72	0	0	78	0	0	72	0	0	78	0	0	0	2216	1	1	1	2
10002109	2016	23	1	173.7	65.7	19	127	73	163	51	54	102	90	5.6	2	2	2	1	1	1	2	3	74.78332105	0	NA	68.83932239	0	0	70	0	0	70	0	0	69	0	0	65	0	0	72	0	0	0	2157	1	1	1	2
10002110	2016	59	2	164.2	79.7	18.7	126	74	182	106	87	70	103	5.6	2	2	2	2	2	2	2	1	61.84037858	0	NA	64.39321753	0	0	NA	NA	NA	NA	NA	NA	61	0	0	64	0	0	61	0	0	0	2324	2	1	1	2
10002111	2016	33	2	144.9	63.1	18.1	115	72	230	92	84	125	91	5.4	2	2	2	2	2	2	2	2	97.20879854	0	NA	102.2522671	0	0	97	0	0	99	0	0	102	0	0	95	0	0	NA	NA	NA	0	1782	1	1	1	2
10002112	2016	24	2	157.1	88	21.3	114	66	234	214	58	131	72	5.2	2	2	2	2	2	2	2	3	141.3801096	0	NA	101.373697	0	0	153	0	0	116	0	0	106	0	0	99	0	0	94	0	0	0	2156	1	1	1	2
10002113	2016	23	2	165.5	71	19.1	119	72	155	32	53	101	78	5.5	2	2	2	2	2	1	2	2	83.50424011	0	NA	81.25504459	0	0	91	0	0	76	0	0	NA	NA	NA	NA	NA	NA	NA	NA	NA	0	1053	1	1	1	2
10002114	2016	20	2	155.2	77.5	20.3	120	70	129	73	51	66	86	5.9	2	2	1	2	2	2	2	2	100.5939817	0	NA	88.39587009	0	0	96	0	0	NA	NA	NA	NA	NA	NA	NA	NA	NA	NA	NA	NA	0	731	1	1	1	2
10002116	2016	18	1	158.9	72	20.7	122	65	205	59	53	137	97	5	2	2	2	2	2	2	2	3	106.5751396	0	NA	106.3699612	0	0	106	0	0	105	0	0	105	0	0	101	0	0	93	0	0	0	2156	1	1	1	2
10002118	2016	29	1	174.5	93.2	24.8	119	75	274	88	54	212	99	5.7	2	2	2	1	2	1	1	2	96.85945235	0	NA	95.92160446	0	0	99	0	0	NA	NA	NA	NA	NA	NA	NA	NA	NA	NA	NA	NA	0	731	1	1	2	1
10002119	2016	26	1	172.9	104.5	32.3	143	87	254	140	34	203	93	5.6	2	2	2	1	1	2	2	2	79.63420524	0	NA	82.53087442	0	0	79	0	0	83	0	0	NA	NA	NA	89	0	0	87	0	0	0	2156	1	2	2	1
10002120	2016	55	2	159.3	87.9	22	137	87	247	105	65	161	95	5.5	2	2	2	2	2	1	2	2	80.84440624	0	NA	NA	NA	NA	77	0	0	73	0	0	81	0	0	75	0	0	74	0	0	0	2194	2	1	1	2
10002121	2016	57	1	154.1	84.5	23.7	140	85	189	77	60	120	120	6.5	1	1	1	2	1	2	2	3	87.0851081	0	NA	87.98755755	0	0	85	0	0	NA	NA	NA	72	0	1	NA	NA	NA	NA	NA	NA	1	1535	2	1	2	2
10002122	2016	48	1	162.3	84.9	22.1	131	86	179	118	58	109	95	5.4	2	2	2	2	2	2	2	1	64.57443157	0	NA	NA	NA	NA	64	0	0	69	0	0	62	0	0	NA	NA	NA	60	0	0	0	2157	2	1	1	2
10002123	2016	38	1	171.5	119.6	39.8	159	112	277	216	53	191	105	6.5	2	2	2	1	2	1	2	2	78.54884336	0	NA	NA	NA	NA	76	0	0	85	0	0	81	0	0	75	0	0	69	0	0	0	2157	1	2	2	1
10002124	2016	31	1	170.8	77	20.8	117	67	215	82	65	140	97	5.3	2	2	2	1	2	2	2	2	83.27542934	0	NA	84.62182367	0	0	81	0	0	85	0	0	78	0	0	76	0	0	76	0	0	0	2157	1	1	1	2
10002125	2016	51	1	171.4	84.4	23.7	134	82	157	38	62	86	NA	5.5	2	1	2	2	2	2	2	3	92.72393068	0	NA	98.33943411	0	0	83	0	0	79	0	0	77	0	0	85	0	0	80	0	0	0	2157	2	1	2	2
10002126	2016	28	2	161.3	74.8	20.3	126	72	196	55	89	93	88	5.3	2	2	2	2	2	2	1	2	88.26420242	0	NA	87.37973651	0	0	91	0	0	NA	NA	NA	NA	NA	NA	NA	NA	NA	NA	NA	NA	0	731	1	1	1	2
10002127	2016	31	1	175.1	89.4	23.8	125	67	167	54	64	93	90	5.5	2	2	2	2	2	2	2	1	87.62325554	0	NA	83.55830542	0	0	75	0	0	77	0	0	74	0	0	86	0	0	75	0	0	0	2157	1	1	2	1
10002128	2016	45	1	164.9	89	24.8	166	98	210	73	51	154	100	5.7	2	2	2	2	2	1	2	2	73.9089566	0	NA	NA	NA	NA	76	0	0	71	0	0	NA	NA	NA	68	0	0	70	0	0	0	2157	2	1	2	1
10002129	2016	23	1	168.9	97.5	29.6	138	72	168	73	49	108	90	5.4	2	2	2	2	2	1	2	3	86.41755165	0	NA	74.65289092	0	0	87	0	0	92	0	0	85	0	0	94	0	0	89	0	0	0	2157	1	2	2	1
10002130	2016	59	2	161.2	86.6	22.1	144	80	233	116	55	159	92	5.9	2	2	2	2	2	1	2	3	66.75914036	0	NA	66.43789351	0	0	71	0	0	71	0	0	69	0	0	67	0	0	79	0	0	0	2157	2	1	1	2
10002132	2016	40	2	146.1	77.7	22.1	79	37	184	43	52	124	NA	5.5	2	2	2	2	2	2	2	3	83.9031841	0	NA	84.80595751	0	0	86	0	0	81	0	0	84	0	0	75	0	0	71	0	0	0	2277	2	1	1	2
10002133	2016	55	1	170.3	97.7	27.8	137	87	244	102	51	181	NA	5.9	2	2	2	2	2	1	1	3	72.43964818	0	NA	75.92056154	0	0	66	0	0	65	0	0	73	0	0	78	0	0	NA	NA	NA	0	1782	2	2	2	1
10002135	2016	32	1	173.3	75.9	20.7	149	93	237	345	46	143	96	5.6	2	2	2	1	1	2	2	3	69.4671949	0	NA	82.82361206	0	0	74	0	0	78	0	0	78	0	0	75	0	0	74	0	0	0	2128	1	1	1	2
10002136	2016	45	2	160.6	68.2	17.7	146	81	126	30	56	62	89	5.3	2	2	2	2	2	2	2	1	84.07690358	0	NA	88.37055419	0	0	88	0	0	93	0	0	85	0	1	92	0	0	87	0	0	1	1424	2	1	1	2
10002137	2016	58	1	165.3	89.2	25.7	115	69	228	118	53	161	91	5.7	2	2	2	1	1	2	2	3	72.26260128	0	NA	71.90894181	0	0	78	0	0	74	0	0	70	0	0	69	0	0	71	0	0	0	2157	2	2	2	1
10002138	2016	32	1	176.7	95.9	25.6	126	72	152	61	59	84	86	5.3	2	2	2	2	2	2	2	3	80.51603516	0	NA	80.78961935	0	0	82	0	0	76	0	0	78	0	0	75	0	0	71	0	0	0	2157	1	2	2	1
10002139	2016	52	2	146.7	92.5	23.5	159	81	164	79	79	69	88	5.6	2	2	2	2	2	1	2	1	96.35437441	0	NA	NA	NA	NA	NA	NA	NA	NA	NA	NA	89	0	0	90	0	0	91	0	0	0	2334	2	1	1	1
10002140	2016	48	1	178.3	80.7	20.6	157	101	227	44	83	139	92	5	2	2	2	2	1	1	2	2	73.45501495	0	NA	NA	NA	NA	61	0	0	72	0	0	68	0	0	NA	NA	NA	72	0	0	0	2317	2	1	1	2
10002141	2016	54	2	162	81	20.8	155	102	233	169	82	122	100	5.9	2	2	2	2	2	2	2	2	67.40807166	0	NA	77.94912365	0	0	75	0	0	76	0	0	74	0	0	71	0	0	72	0	0	0	2145	2	1	1	2
10002142	2016	47	1	171	80	21.8	131	83	197	160	57	120	NA	5.5	1	2	2	2	2	2	2	1	88.02228179	0	NA	87.49202586	0	0	NA	NA	NA	96	0	0	NA	NA	NA	89	0	0	NA	NA	NA	0	1971	2	1	1	2
10002143	2016	35	1	164.4	79	21.2	105	60	232	95	51	177	NA	5.7	2	2	2	2	2	2	1	3	82.47320946	0	NA	78.79710194	0	0	81	0	0	84	0	0	77	0	0	80	0	0	77	0	0	0	2157	1	1	1	2
10002145	2016	33	1	154.6	73	22.8	128	88	243	193	52	149	86	5.3	2	2	2	1	1	2	2	3	62.8266224	0	NA	69.74927501	0	0	64	0	0	66	0	0	64	0	0	60	0	0	NA	NA	NA	0	1781	1	1	1	2
10002146	2016	31	1	171.5	75	21.9	138	75	181	46	63	111	97	5.6	2	2	2	2	2	2	2	3	89.96396114	0	NA	89.14794401	0	0	87	0	0	89	0	0	80	0	0	87	0	0	84	0	0	0	2156	1	1	1	2
10002147	2016	38	1	170.9	76	21.4	138	81	206	88	59	139	100	5.6	2	2	2	2	2	2	2	3	68.2973476	0	NA	66.33727075	0	0	62	0	0	63	0	0	64	0	0	54	1	0	60	0	NA	1	1782	1	1	1	2
10002148	2016	57	2	150.2	81	26.7	155	92	293	145	46	225	100	6.3	2	2	2	2	2	2	2	3	73.20642406	0	NA	70.43058062	0	0	NA	NA	NA	71	0	0	73	0	0	69	0	0	68	0	0	0	2157	2	2	2	2
10002149	2016	31	1	171.3	71	22.8	122	77	204	203	43	128	93	5.3	2	2	2	2	2	2	2	3	74.02520129	0	NA	78.60312329	0	0	77	0	0	79	0	0	76	0	0	69	0	0	74	0	0	0	2157	1	1	1	2
10002150	2016	28	2	153.9	60	16.7	105	72	208	41	110	77	NA	5	2	2	2	2	2	1	2	1	88.26420242	0	NA	97.14620557	0	0	93	0	0	90	0	0	96	0	0	92	0	0	NA	NA	NA	0	1782	1	1	1	2
10002151	2016	36	1	177.1	114	34.8	136	85	261	214	45	194	110	5.8	2	2	2	2	2	2	2	2	77.83978127	0	NA	83.28490528	0	0	84	0	0	84	0	0	NA	NA	NA	87	0	0	82	0	0	0	2156	1	2	2	1
10002152	2016	34	1	170.3	88	26.9	129	78	172	116	33	116	103	5.6	2	2	2	2	2	2	1	3	64.16861889	0	NA	66.29382966	0	0	66	0	0	59	0	1	NA	NA	NA	NA	NA	NA	NA	NA	NA	1	1053	1	2	2	1
10002153	2016	51	1	166.5	100	30.7	149	91	181	81	36	137	122	6.6	2	2	2	2	2	1	2	2	76.9586882	0	NA	88.07112853	0	0	NA	NA	NA	81	0	0	87	0	0	84	0	0	79	0	0	0	2156	2	2	2	1
10002154	2016	45	1	183.5	90	23	123	71	251	166	40	183	96	5.4	2	2	2	1	2	2	2	3	75.76971891	0	NA	84.84743873	0	0	84	0	0	74	0	0	76	0	0	79	0	0	77	0	0	0	2157	2	1	2	1
10002155	2016	59	2	142.7	98	30	143	94	168	84	59	103	111	6.3	2	2	1	2	2	2	2	3	89.09510411	0	NA	98.8186339	0	0	88	0	0	88	0	0	86	0	0	95	0	0	97	0	0	0	2264	2	2	2	1
10002156	2016	27	2	161.3	66	19	114	67	165	45	70	84	90	5.5	2	2	2	2	2	1	2	2	101.0309747	0	NA	96.34170888	0	0	137	0	0	NA	NA	NA	86	0	0	121	0	0	97	0	0	0	2157	1	1	1	2
10002157	2016	39	1	165.2	86	23.3	169	116	206	112	39	155	94	5.5	2	2	2	1	2	1	1	3	71.70287401	0	NA	NA	NA	NA	74	0	0	72	0	0	77	0	0	77	0	0	78	0	0	0	2156	1	1	2	1
10002158	2016	20	1	165.5	77	22.2	121	58	203	67	59	138	87	5.4	2	2	2	2	2	2	2	3	81.22290873	0	NA	85.64365004	0	0	85	0	0	77	0	0	86	0	0	84	0	0	76	0	0	0	2157	1	1	1	2
10002159	2016	29	1	164	88	23.7	128	72	159	47	75	74	90	5	2	2	2	2	2	1	2	2	99.65140691	0	NA	100.1269317	0	0	105	0	0	91	0	0	88	0	0	91	0	0	90	0	0	0	2156	1	1	2	1
10002160	2016	22	2	155.3	80	24.8	134	92	148	72	45	95	88	5.2	2	2	2	2	2	2	2	2	90.03390944	0	NA	87.48414951	0	0	86	0	0	94	0	0	83	0	0	90	0	0	91	0	0	0	2277	1	1	1	2
10002161	2016	36	1	178.5	87	21.2	126	70	135	138	39	66	86	5.4	2	2	2	1	2	2	2	1	89.77158112	0	NA	93.65540414	0	0	94	0	0	96	0	0	94	0	0	83	0	0	89	0	0	0	2156	1	1	1	1
10002162	2016	57	1	165.7	64	17.6	132	88	227	95	62	158	84	5.4	2	2	2	1	2	2	2	3	75.53587977	0	NA	71.34385792	0	0	NA	NA	NA	NA	NA	NA	NA	NA	NA	NA	NA	NA	NA	NA	NA	0	365	2	1	1	2
10002164	2016	38	2	159.2	67	19.7	115	58	168	42	82	78	92	5.2	2	2	2	2	2	2	2	2	74.56087918	0	NA	NA	NA	NA	75	0	0	NA	NA	NA	81	0	0	NA	NA	NA	70	0	0	0	2223	1	1	1	2
10002165	2016	30	2	160.5	81	24.2	114	74	193	85	55	117	96	5.3	2	2	2	2	2	1	2	2	89.54344668	0	NA	81.59444856	0	0	NA	NA	NA	NA	NA	NA	NA	NA	NA	NA	NA	NA	NA	NA	NA	0	365	1	1	1	2
10002166	2016	45	1	174.1	82	22.7	148	89	170	93	43	117	86	5	2	2	2	2	2	2	2	3	73.9089566	0	NA	68.3849617	0	0	77	0	0	73	0	0	75	0	0	73	0	0	72	0	0	0	2157	2	1	1	2
10002167	2016	23	1	174.3	90	25.1	121	78	149	96	39	98	94	5.2	2	2	2	2	2	2	2	3	87.45699637	0	NA	88.52143311	0	0	NA	NA	NA	NA	NA	NA	NA	NA	NA	NA	NA	NA	NA	NA	NA	0	365	1	2	2	1
10002168	2016	34	2	158.9	75	23.7	105	60	224	77	55	157	90	5.3	2	2	2	2	2	2	1	3	76.97938965	0	NA	80.0889879	0	0	69	0	0	84	0	0	NA	NA	NA	NA	NA	NA	70	0	0	0	2157	1	1	1	2
10002169	2016	40	2	160.7	96	28.8	150	90	354	121	52	279	99	5.9	2	2	2	2	2	1	1	3	63.48549425	0	NA	68.64955084	0	0	67	0	0	NA	NA	NA	69	0	0	69	0	0	NA	NA	NA	0	1781	2	2	2	1
10002170	2016	43	2	158.1	73	20.1	116	73	114	29	44	66	89	5.5	2	2	2	2	2	2	2	3	93.68799381	0	NA	89.50517748	0	0	89	0	0	NA	NA	NA	93	0	0	95	0	0	NA	NA	NA	0	1781	2	1	1	2
10002171	2016	51	2	152.9	74	20.1	133	52	247	79	65	170	86	5.8	2	2	2	2	2	2	2	3	63.54135995	0	NA	68.14216895	0	0	NA	NA	NA	64	0	0	63	0	0	60	0	0	57	1	0	1	2157	2	1	1	2
10002172	2016	33	1	176.8	63	15.8	126	63	172	52	50	113	97	5.4	2	2	2	1	2	1	1	2	68.85639881	0	NA	71.29225927	0	0	68	0	0	71	1	0	67	0	0	69	0	0	73	0	0	1	1054	1	1	1	2
10002173	2016	44	1	165.3	93	29.1	161	112	253	674	44	94	114	7.1	2	2	2	2	2	1	1	2	82.4609248	0	NA	141.9891721	0	0	163	0	0	166	0	0	110	0	0	102	0	0	98	0	0	0	2157	2	2	2	1
10002174	2016	32	2	159.9	65	19.3	124	74	160	31	64	87	77	5.2	2	2	2	2	1	2	2	3	89.45232154	0	NA	120.0487413	1	0	85	0	0	84	0	0	84	0	0	79	0	0	80	0	0	1	365	1	1	1	2
10002175	2016	39	1	167.2	97	28.1	135	80	220	88	72	134	94	5.5	2	2	2	2	2	2	2	3	85.36573364	0	NA	NA	NA	NA	85	0	0	82	0	0	87	0	0	83	0	0	85	0	0	0	2157	1	2	2	1
10002176	2016	51	2	153.8	84	22.2	196	118	238	67	83	139	101	5.5	2	2	2	2	2	1	2	2	94.85623217	0	NA	92.3837118	0	0	90	0	0	104	0	0	87	0	0	NA	NA	NA	NA	NA	NA	0	1424	2	1	1	2
10002177	2016	47	2	162.1	80	21.9	95	50	225	75	58	160	89	5.7	2	2	2	2	2	2	2	3	69.06809053	0	NA	68.65201674	0	0	65	0	0	72	0	0	64	0	0	64	0	0	NA	NA	NA	0	1782	2	1	1	2
10002178	2016	37	1	177.5	94	26.2	129	80	277	434	44	131	95	5.4	2	2	2	1	2	1	1	1	70.36010977	0	NA	72.23941386	0	0	NA	NA	NA	72	0	0	66	0	0	64	0	0	NA	NA	NA	0	1782	1	2	2	1
10002179	2016	24	1	184.5	83	21.8	142	72	137	65	58	67	84	5.3	2	2	2	1	1	1	1	3	77.92577022	0	NA	81.46354841	0	0	81	0	0	NA	NA	NA	78	0	0	75	0	0	90	0	0	0	2157	1	1	1	2
10002180	2016	26	2	160.9	68	17	107	72	161	95	52	99	81	5.3	2	2	2	2	2	1	2	3	88.66817137	0	NA	93.92220063	0	0	84	0	0	NA	NA	NA	NA	NA	NA	NA	NA	NA	NA	NA	NA	0	731	1	1	1	2
10002181	2016	50	1	164.7	87	25.5	155	100	188	110	78	99	102	5.6	2	2	2	2	1	1	2	2	96.25705898	0	NA	104.052023	0	0	102	0	0	103	0	0	99	0	0	100	0	0	90	0	0	0	2317	2	2	2	1
10002182	2016	41	1	167.7	84	22.3	137	79	191	221	43	118	90	5.3	2	2	2	2	2	2	2	3	72.34564906	0	NA	74.47111877	0	0	NA	NA	NA	NA	NA	NA	NA	NA	NA	65	0	0	67	0	0	0	2128	2	1	1	2
10002184	2016	21	1	158.7	118	42.4	125	90	186	83	48	136	86	5.7	2	2	2	1	NA	2	2	2	81.86530599	0	NA	82.6034418	0	0	89	0	0	NA	NA	NA	NA	NA	NA	NA	NA	NA	NA	NA	NA	0	732	1	2	2	1
10002186	2016	59	1	177	77	17.5	199	110	202	170	57	131	NA	5.5	2	2	2	1	2	1	2	1	78.99792922	0	NA	78.61778898	0	0	83	0	0	89	0	0	78	0	0	84	0	0	NA	NA	NA	0	1950	2	1	1	2
10002187	2016	24	1	172.9	88	24.5	135	76	246	151	47	170	98	5.3	2	2	2	2	2	2	2	3	96.82081835	0	NA	101.0744652	0	0	NA	NA	NA	NA	NA	NA	NA	NA	NA	NA	NA	NA	NA	NA	NA	0	365	1	1	2	1
10002189	2016	28	1	173.9	84.8	25.2	102	61	241	176	52	161	93	5.5	2	2	2	2	2	2	2	1	85.74391943	0	NA	75.45572178	0	0	76	0	0	77	0	0	78	0	0	80	0	0	78	0	0	0	2215	1	2	2	2
10002190	2016	27	1	166	78.2	19.7	114	74	218	82	59	145	91	5.5	2	2	2	2	2	2	2	3	76.16850416	0	NA	72.95562579	0	0	NA	NA	NA	NA	NA	NA	NA	NA	NA	NA	NA	NA	NA	NA	NA	0	365	1	1	1	2
10002191	2016	45	1	160.5	71.4	23.4	132	78	262	77	51	203	94	5.6	2	2	2	2	2	1	1	3	72.13374085	0	NA	NA	NA	NA	NA	NA	NA	NA	NA	NA	72	0	0	69	0	0	70	0	0	0	2215	2	1	2	2
10002192	2016	28	1	176.3	95	26.8	122	78	192	82	41	145	99	5.7	2	2	2	2	2	1	2	3	76.21949169	0	NA	78.06635108	0	0	NA	NA	NA	85	0	0	70	0	0	72	0	0	80	0	0	0	2206	1	2	2	1
10002193	2016	47	2	159.3	82.4	23.8	113	69	163	37	68	85	83	NA	2	2	2	1	1	2	2	2	66.01073702	0	NA	65.61308106	0	0	NA	NA	NA	65	0	0	66	0	0	61	0	0	NA	NA	NA	0	1871	2	1	1	2
10002194	2016	68	1	162.9	87	23.5	150	95	171	96	60	96	127	NA	2	2	2	2	2	2	2	2	82.7846698	0	NA	73.46349656	0	0	NA	NA	NA	NA	NA	NA	NA	NA	NA	70	0	0	76	0	0	0	2180	3	1	2	1
10002195	2016	66	1	164.2	84.2	20.9	143	91	166	41	67	88	109	NA	1	2	2	2	1	2	2	1	91.83570302	0	NA	92.98032276	0	0	NA	NA	NA	NA	NA	NA	NA	NA	NA	NA	NA	NA	NA	NA	NA	0	334	3	1	1	2
10002196	2016	40	2	164.5	84	20.5	118	72	188	75	73	96	119	5.4	2	2	2	2	2	2	2	3	91.98729725	0	NA	89.61629326	0	0	90	0	0	81	0	0	NA	NA	NA	68	0	0	81	0	0	0	2180	2	1	1	2
10002198	2016	40	2	157.7	81	24.2	104	72	180	64	59	111	94	5.3	2	2	2	2	2	2	2	2	99.60867187	0	NA	94.97743117	0	0	NA	NA	NA	88	0	0	78	0	0	87	0	0	88	0	0	0	2338	2	1	1	2
10002199	2016	50	2	157	87.8	24.9	122	88	246	174	56	162	101	5.8	2	2	2	2	2	2	2	3	84.654793	0	NA	NA	NA	NA	76	0	0	NA	NA	NA	76	0	0	74	0	0	72	0	0	0	2348	2	1	1	2
10002201	2016	73	2	146.1	81	25.8	162	75	212	165	37	150	92	5.9	1	2	2	2	1	2	2	3	60.86895894	0	NA	67.92283012	0	0	NA	NA	NA	NA	NA	NA	NA	NA	NA	NA	NA	NA	NA	NA	NA	0	396	3	2	2	2
10002202	2016	68	1	159.9	63	17.1	140	88	159	62	58	93	89	5.7	2	2	2	2	1	2	2	2	64.07378635	0	NA	67.02209183	0	0	72	0	0	63	0	0	66	0	0	NA	NA	NA	63	0	0	0	2170	3	1	1	2
10002203	2016	62	1	169.7	76.5	19.4	136	73	201	89	56	126	104	5.7	2	2	2	2	1	2	2	1	60.67139606	0	NA	65.49372758	0	0	64	0	0	63	0	0	63	0	0	64	0	0	64	0	0	0	2167	2	1	1	2
10002204	2016	60	2	153.4	72	22	132	76	204	120	47	134	90	6	2	2	2	2	2	2	2	3	63.41543975	0	NA	67.18800644	0	0	66	0	0	63	0	0	59	1	0	67	0	0	70	0	0	1	1508	2	1	1	2
10002205	2016	58	2	154.6	84	22.5	137	61	141	82	49	76	89	6.1	2	2	1	2	2	2	2	3	69.28137526	0	NA	70.08588723	0	0	72	0	0	86	0	0	NA	NA	NA	70	0	0	66	0	0	0	2170	2	1	1	2
10002206	2016	60	1	166.6	82	22.2	115	67	204	94	74	114	97	5.6	2	2	2	2	2	2	2	1	69.76510605	0	NA	69.43493047	0	0	67	0	0	64	0	0	60	0	0	66	0	0	65	0	0	0	2170	2	1	1	2
10002207	2016	60	2	150.8	76.5	23.7	112	61	225	50	62	146	91	5.6	2	2	2	2	2	2	2	3	80.33902088	0	NA	77.04758627	0	0	77	0	0	74	0	0	72	0	0	74	0	0	73	0	0	0	2170	2	1	1	2
10002209	2016	44	1	172	91.5	26.3	130	82	248	145	41	194	103	6.2	2	2	2	2	2	2	2	3	71.73761413	0	NA	75.76971891	0	0	NA	NA	NA	78	0	0	80	0	0	NA	NA	NA	68	0	0	0	2170	2	2	2	1
10002211	2016	61	1	173.7	93	24.4	122	79	218	503	46	77	101	6.3	1	2	1	2	2	2	2	1	93.93577046	0	NA	76.80354696	0	0	71	0	0	67	0	0	NA	NA	NA	76	0	0	NA	NA	NA	0	1858	2	1	2	1
10002212	2016	59	2	159.5	93	24.6	150	80	241	190	55	148	109	6.3	1	2	1	2	2	2	2	3	60.06224636	0	NA	64.39321753	0	0	61	0	0	62	0	0	NA	NA	NA	64	0	0	NA	NA	NA	0	1858	2	1	1	1
10002213	2016	59	2	158.4	89	25.4	126	64	177	113	48	109	119	6.7	2	1	1	2	2	2	1	3	60.93890116	0	NA	67.50749749	0	0	66	0	0	63	0	0	64	0	0	61	0	0	67	0	0	0	2170	2	2	2	2
10002215	2016	49	1	159.8	88.5	28.4	143	83	172	227	33	107	106	6.1	2	2	2	1	2	1	2	2	78.88657494	0	NA	75.40723802	0	0	84	0	0	80	0	0	78	0	0	80	0	0	NA	NA	NA	0	1858	2	2	2	1
10002216	2016	41	2	165.5	103	30.8	139	78	212	61	59	140	96	5.7	2	2	2	2	2	2	2	2	64.8075653	0	NA	73.10377707	0	0	NA	NA	NA	NA	NA	NA	67	0	1	NA	NA	NA	NA	NA	NA	1	1508	2	2	2	1
10002218	2016	75	1	165.3	80.5	21	150	74	151	102	46	90	107	5.7	1	2	2	2	2	2	2	1	67.12353847	0	NA	68.63360262	0	0	71	0	0	67	0	0	66	0	0	70	0	0	NA	NA	NA	0	1858	3	1	1	2
10002221	2016	75	2	138.1	89	25.4	134	61	144	81	49	81	114	5.8	1	2	1	2	1	2	2	3	101.9451003	0	NA	90.27721561	0	0	96	0	0	94	0	0	96	0	0	NA	NA	NA	89	0	0	0	2170	3	2	2	2
10002222	2016	78	1	153.2	82	23.2	122	67	204	71	55	136	104	6.3	2	2	2	2	1	1	2	3	68.12384402	0	NA	76.95613598	0	0	72	0	0	71	0	0	66	0	0	NA	NA	NA	68	0	0	0	2170	3	1	2	2
10002223	2016	37	2	167.6	70	19.9	114	60	139	26	65	65	93	5.4	2	2	2	2	2	2	1	2	90.58581015	0	NA	97.07144483	0	0	93	0	0	81	0	0	88	0	0	91	0	0	84	0	0	0	2170	1	1	1	2
10002224	2016	52	1	177.7	80	21.8	142	75	182	57	63	108	NA	5.9	2	2	2	2	2	2	2	1	63.10792016	0	NA	63.46484571	0	0	NA	NA	NA	NA	NA	NA	NA	NA	NA	NA	NA	NA	NA	NA	NA	0	396	2	1	1	2
10002226	2016	49	1	171.9	92	26	139	69	229	121	59	154	94	5.5	2	2	2	1	2	2	2	1	76.83408364	0	NA	82.84109739	0	0	NA	NA	NA	NA	NA	NA	NA	NA	NA	NA	NA	NA	NA	NA	NA	0	396	2	2	2	1
10002227	2016	53	2	152.3	79.5	23.8	130	70	236	89	59	155	87	5.8	2	2	2	2	2	2	2	2	78.78220905	0	NA	66.37010822	0	0	NA	NA	NA	NA	NA	NA	NA	NA	NA	NA	NA	NA	NA	NA	NA	0	396	2	1	1	2
10002228	2016	52	2	149	75	18.2	130	69	225	50	79	139	88	5.7	2	2	2	2	2	2	2	3	80.65953998	0	NA	99.58057914	0	0	NA	NA	NA	NA	NA	NA	NA	NA	NA	NA	NA	NA	NA	NA	NA	0	396	2	1	1	2
10002229	2016	59	2	154.5	80.5	20.9	121	75	207	88	76	114	108	6.3	2	2	1	2	2	1	2	3	75.04731047	0	NA	76.02666148	0	0	76	0	0	74	0	0	75	0	0	77	0	0	NA	NA	NA	0	1858	2	1	1	2
10002230	2016	59	1	163.4	91	25.8	132	77	257	312	52	140	113	6.1	2	2	2	2	1	2	2	1	62.94517911	0	NA	68.89826375	0	0	NA	NA	NA	NA	NA	NA	NA	NA	NA	NA	NA	NA	NA	NA	NA	0	396	2	2	2	1
10002234	2016	47	1	169.2	76.5	20.4	121	69	207	95	67	124	97	5.5	2	2	2	1	2	2	2	3	74.82997193	0	NA	77.29011542	0	0	NA	NA	NA	NA	NA	NA	76	0	0	77	0	0	75	0	0	0	2170	2	1	1	2
10002235	2016	73	1	141.1	80	19.5	171	73	216	127	67	124	91	6.4	2	2	1	2	2	2	2	3	113.4149401	0	NA	87.0752825	0	0	NA	NA	NA	NA	NA	NA	NA	NA	NA	NA	NA	NA	NA	NA	NA	0	396	3	1	1	2
10002236	2016	72	2	137.6	69	20.3	130	76	215	66	72	124	83	5.5	2	2	2	2	2	2	2	3	84.14609	0	NA	91.32674853	0	0	NA	NA	NA	NA	NA	NA	NA	NA	NA	NA	NA	NA	NA	NA	NA	0	396	3	1	1	2
10002238	2016	65	1	161.1	85.5	22.8	109	58	196	362	34	67	NA	5.9	2	2	2	1	2	1	2	3	63.383359	0	NA	69.63191123	0	0	72	0	0	69	0	0	68	0	0	68	0	0	71	0	0	0	2170	3	1	1	1
10002242	2016	53	2	166.6	89	24.7	114	57	187	54	68	109	101	5.8	2	2	2	2	2	2	2	2	80.21979094	0	NA	NA	NA	NA	79	0	0	85	0	0	NA	NA	NA	78	0	0	76	0	0	0	2170	2	1	1	2
10002243	2016	58	1	181.2	85	22.4	107	66	221	78	29	192	96	6.1	2	2	1	1	2	2	2	3	74.16968981	0	NA	NA	NA	NA	70	0	0	73	0	0	NA	NA	NA	82	0	0	73	0	0	0	2170	2	1	1	1
10002244	2016	65	2	149.8	91	24.7	128	72	219	159	52	121	91	5.6	2	2	2	2	2	2	2	3	69.31270098	0	NA	NA	NA	NA	65	0	0	NA	NA	NA	NA	NA	NA	NA	NA	NA	NA	NA	NA	0	772	3	1	1	1
10002250	2016	64	1	170.5	89	23	138	76	121	155	29	73	NA	5.8	1	1	2	2	1	2	1	2	61.49266972	0	NA	64.90890958	1	0	NA	NA	NA	NA	NA	NA	57	1	0	NA	NA	NA	52	1	0	1	396	2	1	2	1
10002253	2016	42	2	159.1	68	17.7	125	72	192	99	97	75	101	5.2	2	2	2	1	2	1	2	1	85.75829817	0	NA	86.76181345	0	0	91	0	0	86	0	0	79	0	0	75	0	0	75	0	0	0	2170	2	1	1	2
10002254	2016	58	1	162.2	82	23.4	129	65	281	177	38	209	96	6.1	2	2	2	1	2	2	2	3	79.38645344	0	NA	77.90461125	1	0	NA	NA	NA	NA	NA	NA	NA	NA	NA	NA	NA	NA	NA	NA	NA	1	396	2	1	2	2
10002255	2016	61	2	148.9	84	25.3	129	87	216	153	57	136	100	5.1	2	2	2	2	2	2	2	3	60.35864526	0	NA	60.96635801	0	0	NA	NA	NA	NA	NA	NA	NA	NA	NA	80	0	0	61	0	0	0	2170	2	2	2	2
10002256	2016	71	2	135.7	87	25.5	139	77	182	86	64	101	103	6.3	1	2	2	2	2	1	2	2	71.16369898	0	NA	76.24327042	0	0	NA	NA	NA	NA	NA	NA	NA	NA	NA	NA	NA	NA	NA	NA	NA	0	396	3	2	2	2
10002257	2016	79	1	149	83.5	22.9	126	64	189	90	47	123	107	6.6	2	2	2	2	2	2	2	3	64.46866727	0	NA	NA	NA	NA	NA	NA	NA	70	0	0	NA	NA	NA	NA	NA	NA	NA	NA	NA	0	1144	3	1	1	2
10002258	2016	76	1	165.4	87	23.6	139	71	178	55	45	133	NA	6.3	1	2	2	2	2	2	2	3	73.46098269	0	NA	72.91536995	0	0	83	0	0	NA	NA	NA	81	0	0	NA	NA	NA	NA	NA	NA	0	1508	3	1	2	1
10002262	2016	30	1	166.1	77.6	22.8	126	83	185	96	57	110	98	5.1	2	2	2	2	2	1	2	2	95.92160446	0	NA	NA	NA	NA	NA	NA	NA	NA	NA	NA	88	0	0	96	0	0	82	0	0	0	2209	1	1	1	2
10002265	2016	58	1	164.1	77	24.4	121	83	195	94	52	121	105	5.8	1	2	2	1	2	2	2	2	62.54169085	0	NA	62.23560637	0	0	NA	NA	NA	NA	NA	NA	NA	NA	NA	NA	NA	NA	NA	NA	NA	0	365	2	1	2	2
10002266	2016	55	2	157.3	74	21.1	111	76	189	76	80	90	106	NA	2	2	2	1	2	1	2	1	76.57474657	0	NA	86.84792014	0	0	77	0	0	77	0	0	86	0	0	75	0	0	83	0	0	0	2202	2	1	1	2
10002267	2016	34	2	161.6	109	33.3	200	113	164	136	45	102	114	NA	2	2	2	2	2	2	2	3	96.3794907	0	NA	89.63753038	0	0	NA	NA	NA	NA	NA	NA	88	0	0	80	0	0	80	0	0	0	2202	1	2	2	1
10002268	2016	57	2	153.9	81.6	20.9	130	78	221	59	87	121	91	5.7	2	2	2	2	2	2	2	3	77.15414186	0	NA	71.61683466	0	0	NA	NA	NA	NA	NA	NA	NA	NA	NA	NA	NA	NA	NA	NA	NA	0	396	2	1	1	2
10002269	2016	47	2	154	87.2	26.9	118	71	272	196	66	180	106	NA	2	2	2	2	1	2	1	3	78.71826656	0	NA	NA	NA	NA	69	0	0	80	0	0	NA	NA	NA	NA	NA	NA	NA	NA	NA	0	1064	2	2	2	2
10002271	2016	66	1	163.4	111.2	32.4	139	87	227	248	41	165	158	NA	2	1	2	2	1	2	2	3	90.33723345	0	NA	109.4461679	0	0	NA	NA	NA	NA	NA	NA	NA	NA	NA	NA	NA	NA	112	0	0	0	2199	3	2	2	1
10002272	2016	46	2	152.3	69	19.4	100	62	218	68	77	129	95	5.7	2	2	2	2	2	2	2	3	65.45120528	0	NA	NA	NA	NA	NA	NA	NA	62	0	0	65	0	0	63	0	0	NA	NA	NA	0	1967	2	1	1	2
10002273	2016	47	2	144.7	91	32.8	104	60	197	226	51	111	98	6.3	1	2	1	2	2	1	2	3	74.81230188	0	NA	NA	NA	NA	74	0	0	NA	NA	NA	70	0	0	70	0	0	NA	NA	NA	0	1960	2	2	2	1
10002275	2016	49	2	158.7	71.4	21.4	84	60	191	45	69	121	102	5.3	2	2	2	2	2	1	2	3	85.14706223	0	NA	NA	NA	NA	NA	NA	NA	NA	NA	NA	82	0	0	86	0	0	82	0	0	0	2282	2	1	1	2
10002282	2016	25	1	172.5	85	25.8	129	74	173	114	50	118	91	5.5	2	2	2	1	2	1	2	3	113.7773179	0	NA	109.0894188	1	0	NA	NA	NA	NA	NA	NA	107	0	0	106	0	0	107	0	0	1	365	1	2	2	1
10002288	2016	30	1	172.5	92	26.7	100	60	207	87	44	151	97	5.4	2	2	2	2	2	2	2	1	85.12044148	0	NA	NA	NA	NA	NA	NA	NA	76	0	0	NA	NA	NA	76	0	0	79	0	0	0	2213	1	2	2	1
10002289	2016	43	1	167	78	23.9	104	60	153	41	43	93	104	5.4	2	2	2	2	1	2	2	3	73.08108727	0	NA	NA	NA	NA	NA	NA	NA	NA	NA	NA	63	0	0	65	0	0	63	0	0	0	2192	2	1	2	2
10002291	2016	52	1	173.2	80.6	22.8	128	70	229	182	34	152	104	5.7	2	2	2	1	2	2	2	3	83.07836042	0	NA	86.29687197	0	0	79	0	0	72	0	0	69	0	0	80	0	0	81	0	0	0	2200	2	1	1	2
10002292	2016	53	1	171.8	95	26.7	148	90	213	166	64	122	99	5.6	2	2	2	1	2	1	2	1	74.1566753	0	NA	73.75991645	0	0	69	0	0	NA	NA	NA	69	0	0	64	0	0	NA	NA	NA	0	1796	2	2	2	1
10002298	2016	42	2	167.7	73.6	19.2	95	56	236	111	57	154	96	NA	2	2	2	1	2	1	1	3	87.34972082	0	NA	80.75364986	0	0	NA	NA	NA	NA	NA	NA	NA	NA	NA	NA	NA	NA	NA	NA	NA	0	273	2	1	1	2
10002299	2016	52	1	169	87	23.7	130	82	205	120	42	137	114	NA	2	2	1	2	2	2	2	1	68.37933725	0	NA	66.42517137	0	0	NA	NA	NA	69	0	0	65	0	0	69	0	0	67	0	0	0	2209	2	1	2	1
10002302	2016	63	1	166.3	85	24.1	120	60	170	77	64	90	100	5.5	1	2	2	2	2	2	2	1	99.65853162	0	NA	NA	NA	NA	78	0	0	84	0	0	79	0	0	NA	NA	NA	NA	NA	NA	0	1509	2	1	2	1
10002303	2016	51	1	173.1	87	19.7	124	74	214	134	41	150	95	5.5	2	2	2	2	1	2	2	3	81.23160823	0	NA	NA	NA	NA	78	0	0	76	0	0	NA	NA	NA	74	0	0	74	0	0	0	2235	2	1	1	1
10002310	2016	61	2	153.5	71.6	19.3	126	81	181	62	71	98	108	NA	1	2	2	1	2	2	2	3	83.08809545	0	NA	91.6110753	0	0	NA	NA	NA	NA	NA	NA	87	0	0	88	0	0	81	0	0	0	2194	2	1	1	2
10002311	2016	44	2	148	76.6	22.6	127	89	248	105	75	161	94	NA	2	2	2	1	2	1	2	1	86.1912441	0	NA	78.34536087	0	0	79	0	0	80	0	0	83	0	0	88	0	0	88	0	0	0	2291	2	1	1	2
10002314	2016	60	1	162.6	92	26.5	136	88	173	86	49	120	125	NA	1	2	2	1	2	2	2	1	77.52973208	0	NA	58.97724539	0	1	NA	0	NA	NA	0	NA	81	0	0	NA	NA	NA	NA	NA	NA	1	365	2	2	2	1
10002315	2016	46	1	162.6	75.2	22.2	130	80	183	77	54	122	100	5.4	2	2	2	1	1	2	2	3	69.18124293	0	NA	70.39239822	0	0	NA	NA	NA	NA	0	NA	81	0	0	NA	NA	0	NA	NA	0	0	2252	2	1	1	2
10002317	2016	41	1	167.5	94	28.6	128	70	170	78	54	111	119	6.3	2	2	1	2	1	2	2	3	84.14923117	0	NA	85.88654761	0	0	NA	NA	NA	NA	NA	NA	88	0	0	86	0	0	88	0	0	0	2245	2	2	2	1
10002318	2016	67	1	167.4	104.2	30.1	124	60	144	65	49	91	138	7.3	1	1	2	2	2	2	NA	3	94.57086688	0	NA	94.16961187	0	0	NA	NA	NA	NA	NA	NA	87	0	0	82	0	0	81	0	0	0	2388	3	2	2	1
10002319	2016	43	1	178.2	83	24.8	98	50	210	91	45	164	104	5.6	2	2	2	2	1	1	2	2	68.92734562	0	NA	NA	NA	NA	NA	NA	NA	68	0	0	NA	NA	NA	NA	NA	NA	68	0	0	0	2216	2	1	2	2
10002320	2016	46	1	172.7	72.4	21.6	118	70	171	77	73	86	93	5.4	2	2	2	2	1	1	2	2	84.84743873	0	NA	NA	NA	NA	NA	NA	NA	83	0	0	86	0	0	85	0	0	87	0	0	0	2206	2	1	1	2
10002327	2016	38	2	158.2	65.8	18.1	94	54	207	69	63	129	85	NA	2	2	2	2	2	2	2	1	70.1631009	0	NA	NA	NA	NA	NA	NA	NA	70	0	0	68	0	0	69	0	0	64	0	0	0	2340	1	1	1	2
10002328	2016	56	1	172.5	95	27.8	123	85	154	121	42	82	96	NA	1	2	2	2	2	2	2	3	68.56941761	0	NA	NA	NA	NA	68	0	0	66	0	0	68	0	0	69	0	0	73	0	0	0	2251	2	2	2	1
10002329	2016	55	2	154.7	91	23.4	131	68	249	86	67	154	95	NA	2	2	2	2	1	2	2	3	68.11788753	0	NA	NA	NA	NA	73	0	0	68	0	0	68	0	0	68	0	0	69	0	0	0	2251	2	1	1	1
10002330	2016	49	1	164	84.6	24.3	127	99	253	87	51	180	115	NA	2	2	2	2	1	2	2	3	83.32281995	0	NA	76.38987506	0	0	NA	NA	NA	NA	NA	NA	NA	NA	NA	NA	NA	NA	NA	NA	NA	0	365	2	1	2	2
10002331	2016	52	2	151.5	79.8	19.6	104	62	173	90	55	103	87	5.5	2	2	2	2	2	2	2	3	79.21407755	0	NA	72.27663558	0	0	77	0	0	77	0	0	74	0	0	77	0	0	NA	NA	NA	0	1851	2	1	1	2
10002332	2016	62	2	169.6	93.2	22.6	102	68	210	97	52	134	115	5.8	2	2	2	2	2	2	1	1	67.96791057	0	NA	61.59709371	0	0	NA	NA	NA	NA	NA	NA	NA	NA	NA	NA	NA	NA	NA	NA	NA	0	396	2	1	1	1
10002333	2016	40	2	157.6	87.6	29.1	118	82	230	92	50	163	106	5.8	2	2	2	2	2	1	2	2	79.67603957	0	NA	87.34972082	0	0	NA	NA	NA	79	0	0	91	0	0	NA	NA	NA	NA	NA	NA	0	1421	2	2	2	2
10002334	2016	43	2	166.4	77	20.2	98	68	196	82	50	136	97	5.8	2	2	2	2	2	1	2	2	78.03932592	0	NA	NA	NA	NA	NA	NA	NA	77	0	0	NA	NA	NA	NA	NA	NA	NA	NA	NA	0	1162	2	1	1	2
10002337	2016	30	1	179.5	99	26.4	107	68	179	30	67	109	96	5.6	NA	NA	NA	NA	NA	NA	NA	NA	85.12044148	0	NA	NA	NA	NA	87	0	0	NA	NA	NA	NA	NA	NA	NA	NA	NA	NA	NA	NA	0	961	1	2	2	1
10002338	2016	71	2	154.2	77	19.4	170	80	NA	64	61	77	NA	6.2	1	2	1	1	1	1	2	1	67.57838521	0	NA	NA	NA	NA	NA	NA	NA	NA	NA	NA	73	0	0	72	0	0	NA	NA	NA	0	1863	3	1	1	2
10002340	2016	40	1	182.6	93	28	129	78	192	226	32	123	109	NA	2	2	2	2	2	2	1	1	80.39447578	0	NA	80.86697991	0	0	NA	NA	NA	NA	NA	NA	NA	NA	NA	NA	NA	NA	NA	NA	NA	0	487	2	2	2	1
10002341	2016	66	1	170.2	88	21.9	150	81	212	133	42	144	213	NA	1	1	2	1	2	1	1	1	60.26488652	0	NA	56.79494374	0	1	NA	NA	NA	NA	NA	NA	NA	NA	NA	NA	NA	NA	NA	NA	NA	1	365	3	1	1	1
10002343	2016	64	2	149.4	71	20.3	132	78	177	84	66	91	102	6.2	1	2	1	2	2	2	2	3	67.35140838	0	NA	65.97437497	0	0	71	0	0	66	0	0	66	0	0	68	0	0	66	0	0	0	2166	2	1	1	2
10002344	2016	51	2	159.3	70	20.2	122	86	219	49	93	100	96	5.6	2	2	2	2	1	2	2	3	69.61015848	0	NA	73.89686198	0	0	79	0	0	73	0	0	73	0	0	79	0	0	NA	NA	NA	0	1967	2	1	1	2
10002345	2016	47	2	160.2	74.2	20.4	86	56	202	38	70	130	98	5.5	2	2	2	2	2	2	2	2	66.01073702	0	NA	57.1173953	0	1	64	0	0	59	0	1	58	1	0	NA	NA	NA	NA	NA	NA	1	304	2	1	1	2
10002351	2016	37	1	175.7	87.6	26.1	118	72	194	49	58	129	112	NA	2	2	2	2	1	1	2	1	65.93156156	0	NA	NA	NA	NA	63	0	0	NA	NA	NA	NA	NA	NA	63	0	0	69	0	0	0	2320	1	2	2	1
10002353	2016	39	2	160.3	88.5	22.6	129	67	154	52	64	79	94	NA	2	2	2	2	2	1	2	1	100.3350854	0	NA	NA	NA	NA	NA	NA	NA	NA	NA	NA	NA	NA	NA	NA	NA	NA	87	0	0	0	2198	1	1	1	2
10002356	2016	59	1	172	93.8	24.9	124	70	187	127	58	102	113	6.1	1	2	1	2	1	1	2	2	68.38085636	0	NA	68.05180577	0	0	NA	NA	NA	73	0	0	68	0	0	63	0	0	NA	NA	NA	0	2011	2	1	2	1
10002357	2016	42	1	160.6	79.8	25.7	138	80	213	170	33	139	175	8.1	2	2	2	2	2	1	2	2	83.56926316	0	NA	NA	NA	NA	NA	NA	NA	77	0	0	NA	NA	NA	NA	NA	NA	NA	NA	NA	0	1264	2	2	2	2
10002358	2016	56	1	176.7	88	23.5	134	80	206	69	60	127	135	6.8	2	2	2	2	1	2	2	1	74.92044239	0	NA	69.06101852	0	0	68	0	0	NA	NA	NA	81	0	0	75	0	0	77	0	0	0	2144	2	1	2	1
10002362	2016	51	2	161.9	89	25.2	119	51	188	55	57	106	96	6.2	2	2	2	2	2	2	2	1	73.07897752	0	NA	68.14216895	0	0	NA	NA	NA	66	0	0	63	0	0	NA	NA	NA	62	0	0	0	2195	2	2	2	2
10002363	2016	54	2	155.1	64	16.9	102	68	196	51	75	103	97	5.7	2	2	2	2	2	2	2	3	78.36070232	0	NA	75.24601683	0	0	NA	NA	NA	76	0	0	73	0	0	NA	NA	NA	NA	NA	NA	0	1903	2	1	1	2
10002364	2016	29	1	176.1	87	24.4	130	77	187	26	55	124	77	5.6	2	2	2	2	1	2	2	3	78.97536335	0	NA	86.20384238	0	0	79	0	0	82	0	0	74	0	0	76	0	0	79	0	0	0	2195	1	1	2	1
10002365	2016	33	1	172.4	82	24.5	116	68	150	42	59	80	93	5.3	2	2	2	2	2	1	2	2	79.80809122	0	NA	74.58262361	0	0	80	0	0	78	0	0	71	0	0	82	0	0	NA	NA	NA	0	1832	1	1	2	2
10002366	2016	38	1	168.2	79.2	24	129	95	162	91	36	106	104	5.3	2	2	2	2	2	2	2	2	76.64124171	0	NA	79.95118077	0	0	NA	NA	NA	77	0	0	85	0	0	82	0	0	NA	NA	NA	0	2265	1	1	2	2
10002367	2016	38	1	166.4	80	24.9	114	73	242	163	49	174	NA	5.8	NA	NA	NA	NA	NA	NA	NA	NA	81.58673113	0	NA	NA	NA	NA	78	0	0	74	0	0	70	0	0	NA	NA	NA	87	0	0	0	2205	1	1	2	2
10002368	2016	36	1	174.9	74.6	21.2	110	71	200	86	67	115	101	NA	2	2	2	2	2	1	1	1	77.83978127	0	NA	NA	NA	NA	82	0	0	NA	NA	NA	NA	NA	NA	NA	NA	NA	NA	NA	NA	0	889	1	1	1	2
10002374	2016	50	2	161.7	78.8	20.9	103	73	201	50	79	111	92	5.6	2	2	2	2	1	1	2	2	62.08989476	0	NA	67.46785366	0	0	63	0	0	NA	NA	NA	62	0	0	59	1	0	NA	NA	NA	1	1834	2	1	1	2
10002375	2016	42	1	173.5	84	23.6	112	79	176	93	74	82	107	5.6	1	2	2	2	2	2	2	1	71.84703295	0	NA	NA	NA	NA	79	0	0	74	0	0	NA	NA	NA	84	0	0	85	0	0	0	2196	2	1	2	2
10002376	2016	38	1	185.6	77.4	20	110	67	144	56	52	82	91	5.4	2	2	2	2	1	1	2	2	81.58673113	0	NA	NA	NA	NA	70	1	0	71	0	0	64	0	0	NA	NA	NA	74	0	0	1	735	1	1	1	2
10002377	2016	28	1	171.4	99.4	29.9	110	71	170	195	35	110	95	5.4	2	2	2	2	2	1	2	2	115.5424416	0	NA	109.03257	1	0	110	0	0	99	0	0	106	0	0	99	0	0	NA	NA	NA	1	365	1	2	2	1
10002380	2016	47	2	158.6	79.8	21.6	132	94	207	109	58	129	96	4.8	2	2	2	2	2	1	1	1	74.81230188	0	NA	75.61408846	0	0	85	0	0	NA	NA	NA	NA	NA	NA	NA	NA	NA	NA	NA	NA	0	756	2	1	1	2
10002381	2016	49	2	163.2	77.8	19.7	104	66	217	80	58	155	98	5.1	2	2	2	2	2	2	2	1	67.21065723	0	NA	73.07897752	0	0	70	0	0	67	0	0	67	0	0	65	0	0	79	0	0	0	2301	2	1	1	2
10002382	2016	56	2	156.6	70	19.9	94	56	194	61	66	121	81	5.5	2	2	2	2	2	2	2	3	90.43955218	0	NA	88.15994519	0	0	NA	NA	NA	86	0	0	92	0	0	NA	NA	NA	NA	NA	NA	0	1617	2	1	1	2
10002385	2016	63	2	146.9	78.5	24.9	143	87	186	74	85	89	101	5.1	1	2	1	2	1	2	2	2	85.66366623	0	NA	85.27735911	0	0	80	0	0	NA	NA	NA	74	0	0	81	0	0	80	0	0	0	2192	2	1	1	2
10002386	2016	38	2	156.5	94.5	29.1	110	71	215	118	46	163	103	5.4	2	2	2	2	2	1	1	3	80.85764047	0	NA	78.92772058	0	0	NA	NA	NA	NA	NA	NA	84	0	0	87	0	0	92	0	0	0	2192	1	2	2	1
10002387	2016	49	2	151.2	83	24.3	130	74	273	120	67	190	90	5.4	2	2	2	2	2	2	2	1	85.14706223	0	NA	95.39686858	0	0	91	0	0	NA	NA	NA	87	0	0	91	0	0	93	0	0	0	2192	2	1	1	2
10002388	2016	60	2	157.3	74	19.6	121	69	259	179	64	153	88	5.2	2	2	2	2	2	2	2	2	67.50749749	0	NA	70.58774263	0	0	67	0	0	NA	NA	NA	58	1	0	NA	NA	NA	NA	NA	NA	1	1470	2	1	1	2
10002389	2016	51	2	153.3	72	21.5	156	101	182	120	54	117	95	5.8	2	2	2	2	1	1	2	1	74.30983819	0	NA	72.27663558	0	0	NA	NA	NA	NA	NA	NA	75	0	0	NA	NA	NA	81	0	0	0	2223	2	1	1	2
10002390	2016	41	2	150.5	74.5	24.9	154	94	216	126	53	154	NA	5.6	2	2	2	2	2	2	2	3	64.8075653	0	NA	70.25089651	0	0	NA	NA	NA	NA	NA	NA	NA	NA	NA	NA	NA	NA	NA	NA	NA	0	365	2	1	1	2
10002391	2016	62	2	156.4	80	22.3	159	85	261	180	51	204	110	6.2	2	2	2	2	2	2	2	3	71.46096259	0	NA	73.64765487	0	0	64	0	0	NA	NA	NA	NA	NA	NA	NA	NA	NA	NA	NA	NA	0	750	2	1	1	2
10002392	2016	25	1	173.7	88	27.6	140	80	214	225	40	134	97	5.4	2	2	2	2	2	1	2	2	76.18427948	0	NA	69.25238601	0	0	NA	NA	NA	NA	NA	NA	NA	NA	NA	NA	NA	NA	NA	NA	NA	0	426	1	2	2	1
10002393	2016	32	1	165.3	72.8	20.4	122	67	168	63	95	56	96	5.3	2	2	2	1	2	2	2	1	64.00889757	0	NA	74.36755447	0	0	77	0	0	62	0	0	65	0	0	63	0	0	71	0	0	0	2223	1	1	1	2
10002394	2016	53	1	172.9	84.5	24.6	142	83	191	104	42	140	93	5.3	2	2	2	2	2	2	2	3	64.91272283	0	NA	NA	NA	NA	72	0	0	NA	NA	NA	70	0	0	72	0	0	68	0	0	0	2192	2	1	2	2
10002395	2016	36	1	166.1	70	21	113	69	199	73	41	158	87	5.5	2	2	2	2	2	2	2	3	93.65540414	0	NA	87.18131029	0	0	85	0	0	92	0	0	89	0	0	85	0	0	85	0	0	0	2223	1	1	1	2
10002396	2016	41	1	168.6	80.2	25.3	155	105	234	747	45	90	96	5.5	2	2	2	1	2	2	2	1	85.30064543	0	NA	88.3300203	0	0	87	0	0	NA	NA	NA	88	0	0	94	0	0	NA	NA	NA	0	1847	2	2	2	2
10002397	2016	42	2	162.1	76.5	23.7	139	83	187	70	77	99	84	5.7	2	2	2	2	2	2	2	3	71.33406752	0	NA	74.28069715	1	0	76	0	0	NA	NA	NA	71	0	0	66	0	0	77	0	0	1	365	2	1	1	2
10002398	2016	40	2	154.5	61	18.2	151	86	233	83	94	125	88	5.5	2	2	2	2	2	2	2	2	71.24152374	0	NA	NA	NA	NA	NA	NA	NA	NA	NA	NA	NA	NA	NA	70	0	0	72	0	0	0	2192	2	1	1	2
10002399	2016	32	2	158.5	84.5	27.2	129	83	223	69	63	157	97	5.2	2	2	2	2	2	2	1	3	91.05782762	0	NA	97.20879854	1	0	NA	NA	NA	NA	NA	NA	NA	NA	NA	NA	NA	NA	NA	NA	NA	1	365	1	2	2	2
10002400	2016	43	2	164.1	77.5	25	104	71	194	109	71	112	97	6	2	2	2	2	2	2	1	3	61.34202532	0	NA	66.2915583	0	0	NA	NA	NA	NA	NA	NA	NA	NA	NA	NA	NA	NA	NA	NA	NA	0	365	2	2	2	2
10002401	2016	50	2	161.3	72	18.7	123	59	243	68	74	163	94	5.7	2	2	2	2	2	2	2	1	77.33270758	0	NA	81.11030974	0	0	78	0	0	NA	NA	NA	NA	NA	NA	NA	NA	NA	NA	NA	NA	0	750	2	1	1	2
10002402	2016	37	1	181.1	104	30.2	127	77	264	201	43	202	NA	5.8	2	2	2	1	2	1	2	2	94.27809814	0	NA	97.8322601	0	0	92	0	0	NA	NA	NA	90	0	0	94	0	0	84	0	0	0	2294	1	2	2	1
10002403	2016	35	2	167.4	68	18.8	116	65	220	37	74	134	82	5.2	2	2	2	2	2	2	1	3	93.77960834	0	NA	91.30094021	0	0	104	0	0	92	0	0	88	0	0	84	0	0	79	0	0	0	2223	1	1	1	2
10002404	2016	36	2	160.5	65	19.2	104	66	144	41	58	78	90	5.1	2	2	2	2	2	1	2	2	74.56082712	0	NA	75.13374175	0	0	64	0	0	NA	NA	NA	63	0	0	73	0	0	68	0	0	0	2192	1	1	1	2
10002405	2016	54	2	154.9	65	18.1	105	74	220	68	74	130	103	5	2	2	2	1	1	2	2	2	91.38845977	0	NA	94.8157105	0	0	99	0	0	NA	NA	NA	90	0	0	NA	NA	NA	92	0	0	0	2192	2	1	1	2
10002406	2016	24	1	163	93.5	31.8	133	82	220	186	55	142	89	5.6	2	2	2	2	1	2	2	3	72.3661138	0	NA	68.70836414	0	0	67	0	0	NA	NA	NA	NA	NA	NA	NA	NA	NA	NA	NA	NA	0	750	1	2	2	1
10002407	2016	33	2	152	62.5	18	115	79	213	31	83	117	86	5.6	2	2	2	2	2	1	2	3	88.66580457	0	NA	106.5624167	0	0	104	0	0	101	0	0	104	0	0	105	0	0	NA	NA	NA	0	1869	1	1	1	2
10002408	2016	47	2	156.5	71	20.4	160	87	228	174	56	144	91	5.7	2	2	2	2	2	2	2	2	70.14824778	0	NA	64.65660711	0	0	NA	NA	NA	NA	NA	NA	60	0	0	61	0	0	NA	NA	NA	0	1847	2	1	1	2
10002413	2016	57	1	166.2	73	23.3	132	87	187	54	62	107	89	5.8	2	2	2	2	1	2	2	1	65.81809386	0	NA	69.57189814	0	0	NA	NA	NA	NA	NA	NA	NA	NA	NA	NA	NA	NA	NA	NA	NA	0	365	2	1	2	2
10002414	2016	42	2	150.5	60	18.4	93	60	157	57	55	97	92	5.4	2	2	2	1	2	1	2	1	82.73649403	NA	NA	88.39964005	NA	0	93	0	0	NA	NA	NA	90	0	0	76	0	0	74	0	0	0	2192	2	1	1	2
10002415	2016	36	2	162.9	69	22	116	59	182	84	59	115	97	5.7	2	2	2	2	2	2	2	3	75.72688538	0	NA	71.21526048	0	0	67	0	0	NA	NA	NA	70	0	0	68	0	0	77	0	0	0	2192	1	1	1	2
10002416	2016	61	2	156.1	80.2	23	144	76	242	77	64	173	106	5.6	2	2	2	2	1	2	2	3	64.08846535	0	NA	62.82145667	0	0	67	0	0	NA	NA	NA	61	0	0	61	0	0	66	0	0	0	2192	2	1	1	2
10002417	2016	64	1	164.9	75	20.3	136	84	154	41	65	82	116	6.3	1	2	2	1	2	2	2	1	81.75015335	0	NA	85.15672741	0	0	81	0	0	NA	NA	NA	NA	NA	NA	NA	NA	NA	NA	NA	NA	0	750	2	1	1	2
10002418	2016	45	2	163.3	69.5	18.6	125	80	237	70	97	125	90	5.4	2	2	2	2	2	2	2	2	74.5157956	0	NA	NA	NA	NA	83	0	0	NA	NA	NA	NA	NA	NA	NA	NA	NA	NA	NA	NA	0	750	2	1	1	2
10002419	2016	58	2	153.3	78	21.7	126	77	234	63	83	137	90	5.7	2	2	2	2	2	2	2	3	65.02280503	0	NA	70.08588723	0	0	70	0	0	NA	NA	NA	63	0	0	64	0	0	65	0	0	0	2192	2	1	1	2
10002420	2016	54	1	179.1	99.8	28.6	146	97	230	201	37	156	99	6	1	2	2	1	2	1	1	3	69.28885993	0	NA	64.22630082	0	0	NA	NA	NA	58	0	1	NA	NA	NA	NA	NA	NA	NA	NA	NA	1	1198	2	2	2	1
10002421	2016	57	2	148.5	75	22.2	120	66	189	84	66	112	102	6	2	2	2	1	2	2	1	3	89.98130416	0	NA	97.5591084	0	0	NA	NA	NA	NA	NA	NA	85	0	0	88	0	0	NA	NA	NA	0	1847	2	1	1	2
10002422	2016	38	1	167.1	65.8	18.7	110	66	150	57	56	85	101	5.5	2	2	2	1	2	1	2	1	97.8322601	0	NA	NA	NA	NA	86	0	0	NA	NA	NA	92	0	0	90	0	0	105	0	0	0	2192	1	1	1	2
10002424	2016	40	1	178	100	30.9	131	79	237	120	55	162	99	5.9	2	2	2	1	2	1	1	2	81.44210187	0	NA	77.8213393	0	0	76	0	0	NA	NA	NA	NA	NA	NA	82	0	0	75	0	0	0	2192	2	2	2	1
10002425	2016	59	1	170.7	74.2	21.1	108	75	228	166	55	153	102	5.6	2	2	2	2	1	2	2	3	63.67040002	0	NA	NA	NA	NA	57	0	1	NA	NA	NA	NA	NA	NA	NA	NA	NA	NA	NA	NA	1	656	2	1	1	2
10002426	2016	29	2	146.3	82	25.2	119	64	163	31	53	103	87	5.6	2	2	2	2	2	2	2	2	90.41893384	0	NA	NA	NA	NA	91	0	0	81	0	0	89	0	0	77	0	0	94	0	0	0	2196	1	2	2	2
10002427	2016	35	1	170	99	29.7	147	91	223	78	48	166	107	5.7	2	2	2	1	2	1	2	3	90.50033011	0	NA	93.65540414	0	0	NA	NA	NA	NA	NA	NA	NA	NA	NA	NA	NA	NA	54	1	0	1	2217	1	2	2	1
10002428	2016	51	1	171.6	85	22.3	136	95	224	196	44	149	106	5.6	2	2	2	1	1	2	2	1	75.95695574	0	NA	68.37933725	0	0	77	0	0	NA	NA	NA	78	0	0	77	0	0	NA	NA	NA	0	2265	2	1	1	1
10002429	2016	28	2	170.6	70	18.1	110	75	172	48	57	100	94	5.5	2	2	2	2	2	2	1	2	85.38586437	0	NA	85.93238736	0	0	80	0	0	NA	NA	NA	78	0	0	79	0	0	NA	NA	NA	0	1835	1	1	1	2
10002430	2016	50	1	174.6	82	22.3	120	78	216	146	46	150	NA	5.5	2	2	2	2	1	2	2	3	80.57807592	0	NA	79.03991758	0	0	79	0	0	NA	NA	NA	76	0	0	70	0	0	NA	NA	NA	0	2266	2	1	1	2
10002431	2016	28	1	166.9	96	27.4	121	79	223	102	49	157	89	4.9	2	2	2	2	2	2	2	3	102.1292994	0	NA	92.94176034	0	0	108	0	0	94	0	0	94	0	0	87	0	0	91	0	0	0	2206	1	2	2	1
10002432	2016	42	1	175.7	86.4	23.6	144	96	148	101	65	62	130	7	2	2	1	2	1	1	2	2	85.88654761	0	NA	88.99922262	0	0	NA	NA	NA	74	0	0	76	0	0	NA	NA	NA	83	0	0	0	2197	2	1	2	1
10002433	2016	37	2	155	78	23.5	103	65	203	60	62	128	93	5.3	2	2	2	2	2	1	2	1	81.47888202	0	NA	115.2851103	0	0	NA	NA	NA	NA	NA	NA	80	0	0	77	0	0	NA	NA	NA	0	2267	1	1	1	2
10002434	2016	26	1	170.2	71	19.3	122	66	186	64	52	116	91	4.8	2	2	2	2	1	1	1	3	74.52393719	0	NA	91.16723654	0	0	91	0	0	79	0	0	NA	NA	NA	NA	NA	NA	NA	NA	NA	0	1096	1	1	1	2
10002435	2016	66	1	171.6	85	22.7	125	86	212	92	74	117	112	NA	2	2	2	2	2	2	2	1	76.49642251	0	NA	NA	NA	NA	84	0	0	72	0	0	76	0	0	NA	NA	NA	NA	NA	NA	0	1495	3	1	1	1
10002436	2016	64	2	158.8	97.2	27.3	125	66	178	114	40	117	124	NA	1	2	1	2	2	1	2	3	64.20003429	0	NA	NA	NA	NA	NA	NA	NA	NA	NA	NA	46	1	0	50	1	0	NA	NA	NA	1	1507	2	2	2	1
10002440	2016	64	1	160.1	90.2	26.1	134	80	179	120	44	113	104	5.7	2	2	2	2	2	2	2	3	66.80291445	0	NA	NA	NA	NA	NA	NA	NA	NA	NA	NA	63	0	0	64	0	0	64	0	0	0	2136	2	2	2	1
10002441	2016	57	1	172.2	80.2	21.7	118	70	197	79	64	122	117	6.2	2	2	1	2	1	1	2	3	69.92002953	0	NA	67.5500846	0	0	68	0	0	NA	NA	NA	63	0	0	67	0	0	NA	NA	NA	0	1847	2	1	1	2
10002444	2016	55	2	153.5	77	25	95	59	214	73	57	144	91	NA	2	2	2	2	2	2	2	3	67.05402016	0	NA	60.10288945	0	0	57	0	1	60	0	0	60	0	0	59	1	0	63	0	0	1	783	2	2	2	2
10002445	2016	46	2	168.6	80	20.7	100	73	160	26	65	80	107	NA	2	2	2	2	2	1	2	1	91.89203902	0	NA	NA	NA	NA	91	0	0	NA	NA	NA	85	0	0	86	0	0	90	0	0	0	2286	2	1	1	2
10002446	2016	72	1	172.8	78	20.1	132	78	188	44	57	117	93	NA	2	2	2	2	1	2	2	1	80.21804887	0	NA	NA	NA	NA	75	0	0	NA	NA	NA	NA	NA	NA	NA	NA	NA	NA	NA	NA	0	757	3	1	1	2
10002447	2016	69	2	150.4	91.4	25.1	129	82	175	134	38	114	92	NA	1	2	2	2	2	2	2	3	75.75030373	0	NA	72.73646515	0	0	NA	NA	NA	NA	NA	NA	NA	NA	NA	NA	NA	NA	NA	NA	NA	0	365	3	2	2	1
10002448	2016	51	1	168.1	81	24.3	141	89	189	98	55	105	97	NA	2	2	2	2	1	2	2	2	73.09623818	0	NA	NA	NA	NA	77	0	0	NA	NA	NA	NA	NA	NA	NA	NA	NA	NA	NA	NA	0	757	2	1	2	2
10002449	2016	46	1	169	105	31.7	102	66	214	162	42	135	117	5.7	2	2	2	1	2	1	2	2	63.95325439	0	NA	NA	NA	NA	NA	NA	NA	57	0	1	63	0	0	54	1	0	62	0	0	1	1181	2	2	2	1
10002450	2016	61	1	163.1	102	30.7	118	84	210	162	47	142	165	7	1	1	1	2	2	2	2	3	70.31868841	0	NA	NA	NA	NA	85	0	0	NA	NA	NA	67	0	0	62	0	0	64	0	0	0	2134	2	2	2	1
10002454	2016	36	2	157.8	63	16.3	95	51	153	51	56	88	94	NA	2	2	2	2	2	1	2	3	96.66508765	0	NA	95.907942	0	0	NA	NA	NA	NA	NA	NA	NA	NA	NA	NA	NA	NA	NA	NA	NA	0	365	1	1	1	2
10002455	2016	63	1	169.7	79.8	23.6	124	76	172	41	61	94	94	NA	1	2	2	2	2	2	2	1	93.07004561	0	NA	99.20911353	0	0	NA	NA	NA	93	0	0	89	0	0	84	0	0	NA	NA	NA	0	1821	2	1	2	2
10002457	2016	60	1	156.4	92	28.7	120	60	159	117	36	106	111	6.9	1	1	1	2	2	2	2	3	72.49545536	0	NA	NA	NA	NA	NA	NA	NA	NA	NA	NA	NA	NA	NA	71	0	0	NA	NA	NA	0	1777	2	2	2	1
10002459	2016	49	1	175.4	92	25.1	100	70	259	124	52	186	113	5.8	2	2	2	2	2	1	1	3	78.88657494	0	NA	78.43050009	0	0	78	0	0	77	0	0	69	0	0	73	0	0	79	0	0	0	2185	2	2	2	1
10002461	2016	62	1	164	83.6	22.6	134	70	220	117	76	115	111	5.9	2	2	2	2	1	1	2	1	90.49416238	0	NA	NA	NA	NA	79	0	0	NA	NA	NA	NA	NA	NA	76	0	0	NA	NA	NA	0	1906	2	1	1	2
10002462	2016	31	1	182.8	77	20.8	132	94	166	50	65	87	96	5.3	2	2	2	2	1	2	2	2	95.02315117	0	NA	NA	NA	NA	85	0	0	NA	NA	NA	NA	NA	NA	NA	NA	NA	NA	NA	NA	0	736	1	1	1	2
10002464	2016	55	2	156.8	77	21.5	113	68	214	53	82	113	101	5.6	2	2	2	2	2	2	2	3	83.95276114	0	NA	NA	NA	NA	88	0	0	88	0	0	NA	NA	NA	NA	NA	NA	NA	NA	NA	0	1904	2	1	1	2
10002467	2016	67	1	179.1	90	22.4	95	59	172	70	62	95	100	NA	2	2	1	2	2	2	2	2	70.23550714	0	NA	NA	NA	NA	80	0	0	NA	NA	NA	76	0	0	76	0	0	NA	NA	NA	0	1770	3	1	1	1
10002470	2016	50	2	161.3	73.2	19.7	108	72	223	57	93	110	89	5.4	2	2	1	2	1	1	2	1	64.84884952	0	NA	NA	NA	NA	NA	NA	NA	62	0	0	NA	NA	NA	NA	NA	NA	NA	NA	NA	0	1141	2	1	1	2
10002472	2016	46	2	163.7	88.6	28.1	118	78	246	90	55	174	110	5.9	2	2	2	2	1	2	2	3	68.44045995	0	NA	65.04846625	0	0	62	0	0	68	0	0	59	1	0	67	0	0	NA	NA	NA	1	1495	2	2	2	2
10002476	2016	40	2	162.4	80	23	110	64	174	35	74	82	90	NA	2	2	2	2	1	2	2	2	90.25363989	0	NA	NA	NA	NA	82	0	0	NA	NA	NA	76	0	0	NA	NA	NA	70	0	0	0	2337	2	1	1	2
10002477	2016	42	2	160.4	67	18.9	127	78	212	47	62	138	99	NA	2	2	2	2	2	2	2	3	88.9986455	0	NA	83.10447508	0	0	NA	NA	NA	NA	NA	NA	NA	NA	NA	NA	NA	NA	NA	NA	NA	0	426	2	1	1	2
10002478	2016	53	2	149.8	78.5	19.1	120	72	243	89	75	141	105	6.1	2	2	2	2	2	2	2	3	62.84373254	0	NA	NA	NA	NA	60	1	0	NA	NA	NA	60	0	1	62	0	0	68	0	0	1	718	2	1	1	2
10002485	2016	64	1	165.8	83	24.8	136	80	172	61	60	101	110	NA	2	2	2	2	1	2	2	2	60.12107682	0	NA	NA	NA	NA	60	0	0	NA	NA	NA	63	0	0	59	1	0	64	0	0	1	1832	2	1	2	2
10002486	2016	41	1	171.7	87	22.9	122	75	183	194	54	96	94	NA	2	2	2	1	2	2	2	1	94.2882454	0	NA	84.71274171	0	0	NA	NA	NA	85	0	0	82	0	0	84	0	0	93	0	0	0	2290	2	1	1	1
10002487	2016	43	2	152.2	96	27.7	119	64	226	241	41	163	111	NA	2	2	2	1	1	2	2	3	86.76181345	0	NA	81.63920029	0	0	NA	NA	NA	NA	NA	NA	NA	NA	NA	NA	NA	NA	NA	NA	NA	0	365	2	2	2	1
10002490	2016	31	1	172.8	73	20.3	124	80	184	58	91	67	96	5.6	2	2	2	1	1	2	2	2	82.25233895	0	NA	78.60312329	0	0	74	0	0	76	0	0	85	0	0	72	0	0	74	0	0	0	2232	1	1	1	2
10002491	2016	42	1	165.1	68	20.3	118	76	223	65	67	137	87	5.4	2	2	2	2	2	2	2	2	69.39440472	0	NA	NA	NA	NA	70	0	0	79	0	0	75	0	0	NA	NA	NA	82	0	0	0	2234	2	1	1	2
10002492	2016	42	1	175.6	97	25.9	104	66	158	203	34	88	104	5.5	2	2	2	2	2	2	2	3	81.36876989	0	NA	NA	NA	NA	NA	NA	NA	81	0	0	71	0	0	NA	NA	NA	77	0	0	0	2309	2	2	2	1
10002493	2016	60	1	163.5	90	28.4	130	94	212	33	53	138	97	5.7	2	2	2	2	2	2	2	2	64.10183312	0	NA	NA	NA	NA	NA	NA	NA	NA	NA	NA	61	0	0	NA	NA	NA	NA	NA	NA	0	1420	2	2	2	1
10002495	2016	41	1	183.7	94	26.4	115	76	163	205	44	84	97	NA	2	2	2	1	2	2	2	1	81.93346656	0	NA	85.88654761	0	0	NA	NA	NA	NA	NA	NA	82	0	0	80	0	0	75	0	0	0	2220	2	2	2	1
10002496	2016	38	1	169.8	101	30.3	118	76	196	106	54	130	99	NA	2	2	2	1	2	1	2	1	99.34069732	0	NA	NA	NA	NA	96	0	0	NA	NA	NA	92	0	0	89	0	0	94	0	0	0	2219	1	2	2	1
10002498	2016	48	2	150.2	78	23.1	139	83	181	104	58	106	93	NA	2	2	2	2	2	2	2	2	75.61408846	0	NA	NA	NA	NA	NA	NA	NA	66	0	0	75	0	0	69	0	0	72	0	0	0	2300	2	1	1	2
10002499	2016	37	1	185.4	87.2	23.5	100	60	188	75	60	111	101	5.6	2	2	2	1	1	1	2	2	72.79444026	0	NA	74.82038775	0	0	78	0	0	71	0	0	68	0	0	70	0	0	76	0	0	0	2253	1	1	2	1
10002500	2016	30	1	183.8	78	20.5	98	50	153	111	37	100	101	5.8	2	2	2	2	2	1	2	2	89.61825778	0	NA	NA	NA	NA	82	0	0	NA	NA	NA	86	0	0	89	0	0	94	0	0	0	2147	1	1	1	2
10002501	2016	73	1	157	82.6	25	124	64	166	38	71	80	102	5.4	2	2	2	2	1	2	2	1	64.32731164	0	NA	NA	NA	NA	64	0	0	64	0	0	60	0	0	58	1	0	55	1	0	1	1962	3	2	2	2
10002502	2016	46	1	167.6	79.2	20.9	124	80	240	160	59	148	112	5.8	2	2	2	2	2	1	2	1	69.18124293	0	NA	71.23908972	0	0	73	0	0	NA	NA	NA	NA	NA	NA	NA	NA	NA	68	0	0	0	2232	2	1	1	2
10002503	2016	43	1	168.8	64	16.8	114	70	178	100	54	105	93	6.2	2	2	2	2	2	1	2	2	78.74300393	0	NA	77.2306173	0	0	78	0	0	77	0	0	65	0	0	65	0	0	64	0	0	0	2140	2	1	1	2
10002505	2016	27	1	174.7	80	22.8	112	55	186	55	59	116	101	5.4	2	2	2	2	1	1	2	2	101.7162311	0	NA	100.6600878	0	0	NA	NA	NA	NA	NA	NA	105	0	0	108	0	0	108	0	0	0	2175	1	1	1	2
10002506	2016	36	2	161.5	69.6	20.5	111	65	175	95	64	101	94	NA	2	2	2	2	2	1	2	2	71.26033329	0	NA	73.97681683	0	0	NA	NA	NA	NA	NA	NA	NA	NA	NA	NA	NA	NA	NA	NA	NA	0	273	1	1	1	2
10002509	2016	41	1	172.9	89.6	26.1	115	82	147	43	51	88	90	NA	2	2	2	2	2	1	2	1	71.5040912	0	NA	70.19393018	0	0	73	0	0	70	0	0	62	0	0	70	0	0	66	0	0	0	2217	2	2	2	1
10002511	2016	49	1	181.3	81	20.6	108	60	115	56	49	54	100	5.3	2	2	2	1	1	1	2	3	74.88143342	0	NA	67.54535162	0	0	70	0	0	NA	NA	NA	NA	NA	NA	64	0	0	72	0	0	0	2176	2	1	1	2
10002513	2016	57	1	166.3	82	20.7	114	70	228	146	41	157	100	5.4	2	2	2	2	2	1	2	3	69.92002953	0	NA	69.57189814	0	0	70	0	0	NA	NA	NA	70	0	0	67	0	0	64	0	0	0	2143	2	1	1	2
10002515	2016	34	1	189.9	79	19.7	100	60	182	58	49	119	94	5.5	2	2	2	2	2	1	1	2	82.11702715	0	NA	NA	NA	NA	79	0	0	74	0	0	76	0	0	73	0	0	NA	NA	NA	0	1940	1	1	1	2
10002518	2016	51	2	160.4	83	21.6	123	77	211	86	64	134	100	NA	2	2	2	2	2	2	2	3	94.85623217	0	NA	94.32906958	0	0	NA	NA	NA	NA	NA	NA	NA	NA	NA	NA	NA	NA	NA	NA	NA	0	365	2	1	1	2
10002519	2016	64	1	160.4	78	23.2	116	67	206	51	49	151	111	NA	2	2	2	2	2	2	2	3	62.92543197	0	NA	56.68284927	0	1	67	0	0	NA	NA	NA	NA	NA	NA	NA	NA	NA	NA	NA	NA	1	365	2	1	2	2
10002521	2016	60	2	150.1	75	22.5	131	84	177	119	50	116	144	NA	1	1	1	1	2	2	2	2	64.39321753	0	NA	NA	NA	NA	65	0	0	63	0	0	53	1	0	NA	NA	NA	57	1	0	1	1657	2	1	1	2
10002523	2016	47	2	160.8	71	19.6	98	50	192	69	65	106	97	5.7	2	2	2	2	2	2	2	3	61.45398431	0	NA	NA	NA	NA	NA	NA	NA	61	0	0	NA	NA	NA	NA	NA	NA	NA	NA	NA	0	1239	2	1	1	2
10002525	2016	52	2	157.7	80	21.5	100	50	205	64	65	127	97	6	2	2	2	2	2	1	2	3	83.70723251	0	NA	NA	NA	NA	79	0	0	78	0	0	74	0	0	71	0	0	77	0	0	0	2202	2	1	1	2
10002526	2016	58	2	160.3	104	29.3	134	80	244	116	55	173	93	6.1	2	2	2	2	1	2	2	3	70.43058062	0	NA	65.71649394	0	0	NA	NA	NA	64	0	0	63	0	0	59	1	0	68	0	0	1	1796	2	2	2	1
10002528	2016	41	1	173.8	95	26.3	152	102	NA	166	82	130	102	5.6	NA	NA	NA	NA	NA	NA	NA	NA	83.02720315	0	NA	NA	NA	NA	77	0	0	NA	NA	NA	NA	NA	NA	77	0	0	NA	NA	NA	0	1882	2	2	2	1
10002529	2016	30	2	152.4	65	16.8	103	62	138	77	63	53	94	4.9	2	2	2	2	2	2	2	2	96.20558117	NA	NA	NA	NA	NA	NA	NA	NA	92	0	0	93	0	0	99	0	0	93	0	0	0	2201	1	1	1	2
10002530	2016	38	1	174.3	82.5	23.1	122	78	267	190	53	176	106	NA	2	2	2	2	2	1	2	2	83.73989358	0	NA	88.96408008	0	0	81	0	0	85	0	0	85	0	0	78	0	0	73	0	0	0	2205	1	1	2	2
10002534	2016	42	1	171.5	83	26.1	114	80	196	73	65	106	99	5.4	2	2	2	2	2	1	2	2	70.19393018	0	NA	70.53333377	0	0	70	0	0	NA	NA	NA	68	0	0	66	0	0	65	0	0	0	2238	2	2	2	2
10002535	2016	69	1	172.2	94	24.6	118	72	173	82	45	109	119	6.4	2	2	2	2	2	2	2	2	70.56358024	0	NA	67.59542248	0	0	NA	NA	NA	72	0	0	70	0	0	66	0	0	77	0	0	0	2224	3	1	2	1
10002543	2016	44	2	144.9	76	22.2	119	69	159	61	63	87	97	NA	2	2	2	1	2	2	2	2	70.38799859	0	NA	69.31919316	0	0	NA	NA	NA	NA	NA	NA	NA	NA	NA	NA	NA	NA	NA	NA	NA	0	242	2	1	1	2
10002545	2016	49	1	168.7	122.2	37.9	124	80	192	85	45	147	116	6.5	2	1	1	1	1	1	1	3	67.93812912	0	NA	NA	NA	NA	62	0	0	65	0	0	63	0	0	63	0	0	73	0	0	0	2231	2	2	2	1
10002546	2016	44	1	173.5	72	21.2	110	66	213	55	84	113	104	5.9	2	2	2	2	2	2	2	1	84.74747625	0	NA	NA	NA	NA	NA	NA	NA	NA	NA	NA	NA	NA	NA	76	0	0	NA	NA	NA	0	1877	2	1	1	2
10002548	2016	48	1	170.2	82.6	23.8	118	70	226	156	51	132	101	5.1	2	2	2	2	2	2	2	2	65.29563774	0	NA	62.13078876	0	0	NA	NA	NA	NA	NA	NA	NA	NA	NA	NA	NA	NA	NA	NA	NA	0	456	2	1	2	2
10002549	2016	61	1	172.1	86	23.2	134	80	157	105	71	60	121	6	2	2	2	2	2	2	2	1	78.24571653	0	NA	82.49845468	0	0	81	0	0	80	0	0	NA	NA	NA	NA	NA	NA	NA	NA	NA	0	953	2	1	2	1
10002551	2016	55	2	157.9	69	19	129	74	201	140	65	109	103	NA	2	2	2	2	2	2	2	3	71.5123436	0	NA	NA	NA	NA	NA	0	NA	NA	NA	NA	66	0	0	64	0	0	65	0	0	0	2338	2	1	1	2
10002554	2016	68	1	161.9	84.4	20.7	128	80	188	64	67	101	99	NA	2	2	2	1	2	2	2	1	72.7761474	0	NA	NA	NA	NA	76	0	0	NA	NA	NA	73	0	0	NA	NA	NA	NA	NA	NA	0	1469	3	1	1	2
10002556	2016	57	2	160.1	81.8	22.7	138	86	226	146	67	83	92	5.7	1	2	2	2	1	1	2	2	70.78300878	0	NA	67.08747229	0	0	66	0	0	NA	NA	NA	NA	NA	NA	NA	NA	NA	NA	NA	NA	0	739	2	1	1	2
10002557	2016	62	2	147.5	91.6	26.4	122	70	300	240	49	180	211	10.3	2	2	2	2	2	2	2	3	69.09532882	0	NA	65.21862082	0	0	73	0	0	57	0	1	62	0	0	64	0	0	66	0	0	1	1295	2	2	2	1
10002558	2016	57	2	149.5	78.4	21.3	124	86	236	125	62	150	93	5.6	2	2	2	2	2	2	2	2	86.40787055	0	NA	NA	NA	NA	87	0	0	87	0	0	74	0	0	78	0	0	NA	NA	NA	0	1826	2	1	1	2
10002559	2016	55	2	152.2	71	20	92	46	217	50	98	97	98	5.9	2	2	2	2	2	2	2	3	68.11788753	0	NA	NA	NA	NA	NA	NA	NA	NA	NA	NA	63	0	0	NA	NA	NA	NA	NA	NA	0	1628	2	1	1	2
10002561	2016	62	1	166.5	84.6	20.1	124	78	205	51	86	99	199	NA	2	2	2	1	2	1	2	1	90.49416238	0	NA	96.25650765	0	0	94	0	0	85	0	0	83	0	0	87	0	0	NA	NA	NA	0	1861	2	1	1	2
10002566	2016	63	2	158.7	98.4	27.8	130	82	147	110	53	69	106	6.2	2	2	2	1	2	2	2	2	61.59709371	0	NA	NA	NA	NA	62	0	0	NA	NA	NA	52	1	0	58	1	0	NA	NA	NA	1	1441	2	2	2	1
10002567	2016	53	2	145.2	96	27.1	118	72	231	94	59	172	109	6.3	1	2	2	2	2	1	2	3	86.50900008	0	NA	NA	NA	NA	NA	NA	NA	94	0	0	88	0	0	88	0	0	81	0	0	0	2079	2	2	2	1
10002568	2016	53	2	153.8	84.6	23.3	100	62	184	89	51	117	105	6.1	2	2	1	2	2	2	2	3	63.77338838	0	NA	64.38340635	0	0	64	0	0	59	0	1	63	0	0	60	0	0	67	0	0	1	1015	2	1	1	2
10002569	2016	44	2	145.7	84.8	29.7	154	84	204	60	67	123	96	5.8	2	2	2	2	2	1	1	2	62.62838495	0	NA	64.91784684	0	0	69	0	0	NA	NA	NA	66	0	0	73	0	0	NA	NA	NA	0	1824	2	2	2	2
10002574	2016	60	2	141.7	82	22.4	115	69	168	80	53	100	98	NA	1	2	1	2	2	2	2	3	81.88223104	0	NA	NA	NA	NA	94	0	0	89	0	0	NA	NA	NA	NA	NA	NA	NA	NA	NA	0	1118	2	1	1	2
10002576	2016	35	2	158.2	91	25.6	120	72	182	67	50	123	88	5.5	2	2	2	1	2	2	2	3	90.36519117	0	NA	89.63753038	0	0	89	0	0	88	0	0	80	0	0	NA	NA	NA	NA	NA	NA	0	1550	1	2	2	1
10002579	2016	40	1	175.3	84	22.2	115	74	214	90	65	129	97	NA	2	2	2	1	2	2	2	2	80.39447578	0	NA	NA	NA	NA	NA	NA	NA	NA	NA	NA	78	0	0	79	0	0	84	0	0	0	2237	2	1	1	2
10002581	2016	36	2	159.8	71	21.6	101	57	235	75	61	170	93	NA	1	2	1	2	2	2	1	1	86.4790365	0	NA	85.80167482	0	0	NA	NA	NA	NA	NA	NA	NA	NA	NA	NA	NA	NA	NA	NA	NA	0	365	1	1	1	2
10002583	2016	41	1	177.2	84	22.3	104	60	174	197	37	95	103	5.3	2	2	2	2	1	2	2	3	69.0882967	0	NA	NA	NA	NA	NA	NA	NA	60	0	0	63	0	0	65	0	0	67	0	0	0	2169	2	1	1	2
10002584	2016	41	1	171	90.2	26.5	120	80	216	200	43	137	103	5.5	2	2	2	2	2	2	2	2	72.34564906	0	NA	66.82404534	0	0	NA	NA	NA	NA	NA	NA	NA	NA	NA	NA	NA	NA	NA	NA	NA	0	334	2	2	2	1
10002585	2016	60	1	164.7	91.6	26.2	118	70	171	60	42	122	108	5.9	2	2	2	2	2	2	2	2	71.56291398	0	NA	NA	NA	NA	77	0	0	71	0	0	68	0	0	78	0	0	82	0	0	0	2277	2	2	2	1
10002586	2016	43	1	161.3	77.6	22.5	108	60	203	101	50	148	109	5.2	2	2	2	2	2	2	2	3	75.81100254	0	NA	NA	NA	NA	69	0	0	69	0	0	64	0	0	68	0	0	60	0	0	0	2277	2	1	1	2
10002589	2016	43	2	152.2	70.2	19.5	105	68	157	40	68	78	90	NA	2	2	2	1	2	2	2	2	86.76181345	0	NA	NA	NA	NA	83	0	0	NA	NA	NA	82	0	0	84	0	0	88	0	0	0	2205	2	1	1	2
10002590	2016	64	2	158.1	76	19.2	138	88	215	70	87	99	102	NA	2	2	2	2	2	1	2	3	74.63141508	0	NA	NA	NA	NA	NA	NA	NA	NA	NA	NA	75	0	0	76	0	0	77	0	0	0	2252	2	1	1	2
10002593	2016	42	1	172.9	79.4	21.1	98	62	169	54	57	103	103	5.7	2	2	2	2	2	2	2	3	92.25495093	0	NA	NA	NA	NA	NA	NA	NA	84	0	0	91	0	0	77	0	0	80	0	0	0	2365	2	1	1	2
10002597	2016	50	1	172.9	97.2	30	130	98	214	248	46	117	108	5.8	2	2	2	1	2	1	2	2	77.39731693	0	NA	NA	NA	NA	78	0	0	NA	NA	NA	81	0	0	NA	NA	NA	NA	NA	NA	0	1657	2	2	2	1
10002599	2016	48	1	174.5	93.2	26.5	116	78	185	113	56	112	102	5.6	2	2	2	2	2	1	2	2	72.55257445	0	NA	69.15338695	0	0	NA	NA	NA	NA	NA	NA	NA	NA	NA	NA	NA	NA	NA	NA	NA	0	518	2	2	2	1
10002607	2016	41	2	162	73	17.8	100	64	183	49	64	107	92	NA	2	2	2	2	2	1	2	3	71.82912366	0	NA	64.36090269	0	0	NA	NA	NA	NA	NA	NA	NA	NA	NA	NA	NA	NA	NA	NA	NA	0	426	2	1	1	2
10002610	2016	41	1	187.8	83	21.8	124	80	220	173	42	138	89	5.4	2	2	2	2	1	2	2	2	76.85439705	0	NA	68.92734562	0	0	NA	NA	NA	NA	NA	NA	68	0	0	NA	NA	NA	62	0	0	0	2295	2	1	1	2
10002613	2016	50	1	170.8	85.2	24.8	118	70	216	116	66	134	100	5.6	2	2	2	2	2	2	2	2	72.59944411	0	NA	68.7614785	0	0	73	0	0	69	0	0	NA	NA	NA	NA	NA	NA	NA	NA	NA	0	1036	2	1	2	1
10002615	2016	42	2	162.1	86	22.1	113	77	198	125	50	133	88	NA	2	2	2	2	2	2	2	1	69.19877606	0	NA	69.7780728	0	0	70	0	0	63	0	0	NA	NA	NA	NA	NA	NA	NA	NA	NA	0	1033	2	1	1	2
10002620	2016	48	2	154.6	94	26.9	114	70	152	84	53	84	97	5.7	2	2	2	2	2	2	2	3	113.0616823	0	NA	98.59347197	0	0	90	0	0	NA	NA	NA	89	0	0	NA	NA	NA	NA	NA	NA	0	1404	2	2	2	1
10002621	2016	42	2	161.4	100	27.5	98	66	200	73	57	127	96	5.5	2	2	2	2	2	1	2	2	68.17640874	0	NA	65.77042551	0	0	NA	NA	NA	NA	NA	NA	NA	NA	NA	NA	NA	NA	NA	NA	NA	0	334	2	2	2	1
10002622	2016	44	2	169.4	98.6	26.3	106	70	185	187	45	120	89	5.9	2	2	2	2	2	2	2	2	80.22259183	0	NA	77.0277061	0	0	77	0	0	77	0	0	64	0	0	74	0	0	71	0	0	0	2359	2	2	2	1
10002623	2016	59	2	153.3	98.6	27.4	128	96	229	46	85	122	106	5.7	2	2	2	2	2	1	2	2	62.76773136	0	NA	60.35864526	0	0	NA	NA	NA	60	0	0	NA	NA	NA	NA	NA	NA	NA	NA	NA	0	1141	2	2	2	1
10002625	2016	52	1	174.7	93	28	132	96	244	267	53	165	113	6	2	2	1	1	2	2	2	3	68.37933725	0	NA	69.6615687	0	0	62	0	0	73	0	0	62	0	0	59	1	0	61	0	0	1	1901	2	2	2	1
10002626	2016	24	2	153	71	22	95	59	138	44	49	81	97	5.5	2	2	2	2	2	2	2	3	87.81339975	0	NA	92.7420079	0	0	86	0	0	85	0	0	115	0	0	NA	NA	NA	NA	NA	NA	0	1473	1	1	1	2
10002629	2016	57	1	161.6	81	24.5	127	89	209	147	48	135	123	NA	2	2	2	1	1	2	2	2	65.05246752	0	NA	67.06664982	0	0	NA	NA	NA	67	0	0	62	0	0	67	0	0	63	0	0	0	2242	2	1	2	2
10002630	2016	62	1	176.9	88	22.1	149	97	162	92	52	104	136	NA	2	2	2	2	1	2	2	1	64.24879242	0	NA	70.56781776	0	0	NA	NA	NA	60	0	0	60	0	0	61	0	0	58	1	0	1	2193	2	1	1	1
10002631	2016	63	1	169.5	98	27.9	131	89	169	149	47	112	126	NA	1	2	2	2	1	2	2	2	60.39342579	0	NA	65.1983784	0	0	62	0	0	56	0	1	55	1	0	53	1	0	53	1	0	1	1110	2	2	2	1
10002632	2016	50	1	166.3	84	24.2	140	89	217	93	63	132	103	NA	2	2	2	2	1	1	1	3	75.40723802	0	NA	64.8934423	0	0	71	0	0	69	0	0	65	0	0	72	0	0	66	0	0	0	2201	2	1	2	2
10002633	2016	53	2	155.9	87.2	24.1	128	74	254	219	41	163	115	6.2	2	2	2	2	2	1	2	2	66.72711685	0	NA	70.71691803	0	0	67	0	0	69	0	0	62	0	0	61	0	0	NA	NA	NA	0	1930	2	1	1	2
10002636	2016	50	2	160.5	66	15.6	88	50	234	94	59	150	109	5.8	2	2	2	2	2	2	2	3	72.29627861	0	NA	67.46785366	0	0	62	0	0	68	0	0	NA	NA	NA	NA	NA	NA	NA	NA	NA	0	1066	2	1	1	2
10002639	2016	36	1	175.6	81	22.9	119	80	188	82	62	112	100	5.8	2	2	2	1	2	1	2	1	82.8626098	0	NA	76.30211073	0	0	79	0	0	NA	NA	NA	78	0	0	81	0	0	87	0	0	0	2232	1	1	1	2
10002640	2016	51	1	171.4	72	19	106	63	204	127	55	133	104	6.1	2	2	2	1	1	2	2	2	68.7614785	0	NA	64.53279762	0	0	NA	NA	NA	68	0	0	64	0	0	57	1	0	64	0	0	1	1900	2	1	1	2
10002642	2016	26	2	158.9	71.2	22.6	120	76	152	55	62	90	87	5.3	2	2	2	2	2	1	1	2	70.87061587	0	NA	84.89459044	0	0	NA	NA	NA	NA	NA	NA	NA	NA	NA	NA	NA	NA	NA	NA	NA	0	396	1	1	1	2
10002643	2016	28	1	177.5	80	21.4	128	74	232	97	88	130	97	5.7	2	2	2	1	2	1	1	1	78.85654603	0	NA	84.88470842	0	0	NA	NA	NA	NA	NA	NA	83	0	0	83	0	0	89	0	0	0	2197	1	1	1	2
10002644	2016	66	1	166.5	70.4	18.4	95	66	184	77	69	101	107	NA	2	2	1	2	2	2	2	3	67.03916203	0	NA	65.93038234	0	0	NA	NA	NA	65	0	0	69	0	0	NA	NA	NA	NA	NA	NA	0	1467	3	1	1	2
10002645	2016	63	2	157.6	86.2	21.5	117	73	205	91	58	138	89	NA	2	2	2	2	2	2	2	3	73.64765487	0	NA	78.86463376	0	0	NA	NA	NA	NA	NA	NA	NA	NA	NA	NA	NA	NA	NA	NA	NA	0	365	2	1	1	2
10002647	2016	53	1	163.3	87.2	25	143	89	190	88	62	116	97	NA	2	2	2	2	2	2	2	3	81.46725065	0	NA	81.03137819	0	0	78	0	0	73	0	0	73	0	0	77	0	0	70	0	0	0	2239	2	2	2	1
10002649	2016	51	1	174	81.2	21.7	116	67	213	66	55	157	98	NA	1	2	2	2	2	2	2	3	75.95695574	0	NA	83.07836042	0	0	79	0	0	75	0	0	81	0	0	78	0	0	91	0	0	0	2193	2	1	1	2
10002650	2016	35	1	172.1	78	21.2	122	73	181	54	62	111	100	NA	2	2	2	2	2	1	2	1	75.70661972	0	NA	77.83978127	0	0	NA	NA	NA	70	0	0	71	0	0	67	0	0	72	0	0	0	2215	1	1	1	2
10002651	2016	64	1	164.2	80	20.3	128	70	191	47	85	79	98	5.8	2	1	2	1	1	2	2	1	85.53649373	0	NA	75.76900057	0	0	NA	NA	NA	72	0	0	76	0	0	82	0	0	75	0	0	0	2204	2	1	1	2
10002660	2016	23	1	167.7	76	22.8	115	53	153	55	46	97	93	5.1	2	2	2	2	2	2	2	2	83.43652667	0	NA	78.78729691	0	0	78	0	0	81	0	0	69	0	0	71	0	0	69	0	0	0	2221	1	1	1	2
10002661	2016	25	1	165.4	71	19.6	95	64	158	93	54	81	108	5.6	2	2	2	2	2	1	1	2	90.8346698	0	NA	105.8680412	0	0	NA	NA	NA	NA	NA	NA	97	0	0	96	0	0	86	0	0	0	2231	1	1	1	2
10002662	2016	62	2	155.1	76	22.4	143	48	212	61	124	60	100	NA	1	2	1	2	2	2	2	3	86.05794677	0	NA	89.27457116	0	0	84	0	0	83	0	0	73	0	0	75	0	0	68	0	0	0	2193	2	1	1	2
10002663	2016	74	1	165.3	93	24.8	146	81	187	120	37	128	95	NA	1	2	2	2	2	1	2	3	73.00089565	0	NA	NA	0	NA	NA	NA	NA	NA	NA	NA	NA	NA	NA	NA	NA	NA	NA	NA	NA	0	365	3	1	2	1
10002664	2016	67	2	157.1	83	23.7	138	64	167	88	57	94	120	NA	2	2	1	2	1	1	2	3	68.71245852	0	NA	65.12554338	0	0	NA	NA	NA	NA	NA	NA	40	1	0	41	1	0	42	1	0	1	1493	3	1	1	2
10002665	2016	58	1	172.6	89	24.4	117	74	149	97	65	70	187	NA	2	1	1	1	2	2	2	2	63.98354104	0	NA	62.23560637	0	0	66	0	0	62	0	0	70	0	0	62	0	0	58	1	0	1	2197	2	1	2	1
10002666	2016	63	1	160.9	85	24.6	159	103	225	89	57	153	104	NA	2	2	2	2	2	2	2	2	75.40680612	0	NA	84.23766621	0	0	84	0	0	74	0	0	68	0	0	79	0	0	79	0	0	0	2232	2	1	2	1
10002668	2016	61	1	163.6	85	23.4	154	101	228	123	72	131	116	NA	1	2	1	2	2	2	2	1	70.31868841	0	NA	68.25292559	0	0	NA	NA	NA	72	0	0	73	0	0	67	0	0	73	0	0	0	2194	2	1	2	1
10002669	2016	52	1	166.3	76	22	116	73	205	79	57	133	101	NA	2	2	2	2	2	2	2	2	72.69000654	0	NA	NA	NA	NA	NA	NA	NA	NA	NA	NA	NA	NA	NA	NA	NA	NA	63	0	0	0	2235	2	1	1	2
10002670	2016	61	1	168.9	80.4	21.3	108	60	195	113	42	138	102	5.6	2	2	2	2	2	2	2	3	60.28193223	0	NA	57.45679424	0	1	NA	NA	NA	56	0	1	59	1	0	57	1	0	57	1	0	1	365	2	1	1	2
10002671	2016	40	1	175.7	97.2	28.5	98	60	156	152	40	99	104	5.9	2	2	2	2	1	1	2	2	72.01262475	0	NA	75.52125651	0	0	NA	NA	NA	74	0	0	72	0	0	73	0	0	72	0	0	0	2152	2	2	2	1
10002673	2016	44	1	177.2	75.6	20.6	104	60	159	56	71	79	103	5.7	2	2	2	1	2	1	2	1	88.41393945	0	NA	NA	NA	NA	NA	NA	NA	NA	NA	NA	24	1	0	88	0	0	92	0	0	1	1505	2	1	1	2
10002674	2016	57	1	166.4	81.2	23.3	128	80	248	273	47	172	107	6	2	2	2	2	2	2	2	2	70.79972715	0	NA	NA	NA	NA	63	0	0	69	0	0	68	0	0	65	0	0	66	0	0	0	2195	2	1	2	2
10002675	2016	49	1	171.9	76	20.2	128	70	200	81	86	100	104	5.6	2	2	1	2	2	2	2	1	67.93812912	0	NA	74.4485139	0	0	NA	NA	NA	NA	NA	NA	NA	NA	NA	NA	NA	NA	60	0	0	0	2083	2	1	1	2
10002677	2016	55	2	159.1	73.4	18.1	93	59	210	41	68	126	95	5.6	2	2	2	1	2	1	2	3	83.95276114	0	NA	NA	NA	NA	83	0	0	NA	NA	NA	NA	NA	NA	NA	NA	NA	NA	NA	NA	0	731	2	1	1	2
10002678	2016	50	1	170.4	83.6	23.1	122	80	240	150	38	192	104	NA	2	2	2	2	2	2	2	3	70.83632688	0	NA	76.9586882	0	0	83	0	0	NA	NA	NA	75	0	0	79	0	0	78	0	0	0	2203	2	1	2	2
10002679	2016	53	1	167	74	20.4	122	77	189	51	75	95	109	NA	2	2	2	2	2	1	2	3	74.1566753	0	NA	71.90691529	0	0	NA	NA	NA	NA	NA	NA	NA	NA	NA	NA	NA	NA	NA	NA	NA	0	365	2	1	1	2
10002680	2016	60	1	171.1	89	23.1	126	91	160	114	37	114	111	NA	1	2	2	1	2	2	2	1	88.49832793	0	NA	NA	NA	NA	92	0	0	NA	NA	NA	99	0	0	NA	NA	NA	NA	NA	NA	0	1397	2	1	2	1
10002681	2016	59	1	163.7	90	26.5	106	67	184	180	37	122	106	NA	2	2	2	2	2	1	2	3	61.54118802	0	NA	60.56858366	0	0	NA	NA	NA	59	0	1	53	1	0	53	1	0	57	1	0	1	1101	2	2	2	1
10002682	2016	44	1	179.1	92	26.3	123	83	166	78	54	102	97	NA	2	2	2	2	2	1	2	2	92.39651754	0	NA	NA	NA	NA	89	0	0	91	0	0	87	0	0	86	0	0	89	0	0	0	2196	2	2	2	1
10002683	2016	64	1	157	76.8	20.9	158	94	152	56	58	78	106	5.4	1	2	2	2	1	1	2	1	86.87420066	0	NA	98.7686433	0	0	NA	NA	NA	NA	NA	NA	NA	NA	NA	NA	NA	NA	81	0	0	0	2229	2	1	1	2
10002684	2016	47	1	171.5	95.6	25.9	124	78	227	116	50	158	119	6.2	2	2	2	2	2	1	2	3	78.78403351	0	NA	69.96834665	0	0	NA	NA	NA	NA	NA	NA	NA	NA	NA	68	0	0	73	0	0	0	2306	2	2	2	1
10002685	2016	52	1	169.1	77.2	21.3	128	78	152	38	69	70	96	5.8	2	2	2	2	2	2	2	2	76.53099104	0	NA	72.29370673	0	0	70	0	0	72	0	0	68	0	0	NA	NA	NA	NA	NA	NA	0	1362	2	1	1	2
10002688	2016	61	1	161.5	82	22.9	98	66	176	76	53	112	98	5.9	2	2	2	2	1	2	2	3	66.90687748	0	NA	67.10553219	0	0	77	0	0	67	0	0	69	0	0	71	0	0	NA	NA	NA	0	1866	2	1	1	2
10002689	2016	51	1	176.1	77.4	21.1	104	68	198	52	72	106	105	5.5	2	2	2	2	1	1	2	1	64.8934423	0	NA	68.00653885	0	0	71	0	0	64	0	0	60	0	0	NA	NA	NA	NA	NA	NA	0	1588	2	1	1	2
10002691	2016	51	1	165.3	75	21.8	138	102	183	87	48	124	95	5.5	2	2	2	1	2	2	2	2	62.76667015	0	NA	61.0801623	0	0	61	0	0	60	0	0	57	1	0	55	1	0	63	0	0	1	1601	2	1	1	2
10002692	2016	40	1	176	80.4	22	121	86	215	120	82	104	83	5	2	2	2	1	1	2	2	1	76.45006256	0	NA	72.34564906	0	0	74	0	0	NA	NA	NA	62	0	0	55	1	1	NA	NA	NA	1	1978	2	1	1	2
10002693	2016	31	1	170	93	29	143	100	211	113	59	138	101	5.5	2	2	2	2	2	2	2	2	81.25303997	0	NA	81.50627001	0	0	87	1	0	84	0	0	74	0	0	73	0	0	75	0	0	1	762	1	2	2	1
10002694	2016	25	1	164.5	73	20.9	129	81	168	43	63	93	113	5.1	2	2	2	2	2	1	2	3	88.57861881	0	NA	NA	NA	NA	92	0	0	89	0	0	87	0	0	90	0	0	98	0	0	0	2225	1	1	1	2
10002695	2016	49	1	170.2	80	20.4	123	92	185	127	40	137	103	NA	2	2	2	1	2	2	2	3	69.55551521	0	NA	NA	NA	NA	NA	NA	NA	66	0	0	59	1	0	60	0	0	60	0	0	1	1488	2	1	1	2
10002697	2016	63	1	168.6	88	20.9	131	65	177	36	88	74	100	NA	2	2	2	2	1	2	2	1	70.56781776	0	NA	78.27214293	0	0	79	0	0	75	0	0	NA	NA	NA	71	0	0	72	0	0	0	2246	2	1	1	1
10002701	2016	71	2	155.7	93	24.8	144	86	200	61	71	112	119	6	1	2	2	2	2	2	2	3	73.76282724	0	NA	NA	NA	NA	74	0	0	74	0	0	NA	NA	NA	74	0	0	NA	NA	NA	0	1797	3	1	1	1
10002702	2016	60	2	160.9	95	26.1	110	80	198	58	80	95	111	5.5	1	2	1	2	1	2	2	3	70.92340003	0	NA	69.41853437	0	0	67	0	0	68	NA	0	67	0	0	64	0	0	63	0	0	0	2294	2	2	2	1
10002706	2016	27	2	167.4	78.6	19.3	121	88	144	38	56	91	92	5.7	2	2	2	2	2	2	2	2	107.074976	0	NA	101.9024724	0	0	NA	NA	NA	NA	NA	NA	102	0	0	99	0	0	100	0	0	0	2056	1	1	1	2
10002707	2016	41	1	181.8	91	24.7	123	91	189	230	47	110	95	5.7	2	2	2	1	1	1	2	1	88.94302782	0	NA	85.88654761	0	0	82	0	0	NA	NA	NA	81	0	0	90	0	0	78	0	0	0	2274	2	1	2	1
10002709	2016	36	1	161.4	71	19.9	117	83	191	104	74	107	97	5.5	2	2	2	1	2	1	2	1	72.53342468	0	NA	77.23008802	0	0	68	0	0	68	0	0	NA	NA	NA	NA	NA	NA	NA	NA	NA	0	1123	1	1	1	2
10002710	2016	28	2	152.4	74	21	125	77	212	63	70	134	84	5.2	2	2	2	2	2	2	2	3	92.94698463	0	NA	102.8537763	0	0	90	0	0	92	0	0	102	0	0	84	0	0	86	0	0	0	2323	1	1	1	2
10002711	2016	33	2	157.3	66	19	108	67	220	81	84	113	94	5.6	2	2	2	2	2	1	2	2	82.80405442	0	NA	87.90937873	0	0	87	0	0	85	0	0	87	0	0	84	0	0	71	0	0	0	2278	1	1	1	2
10002712	2016	56	1	160	83	24.7	139	96	237	93	38	197	105	NA	2	2	2	1	2	1	2	2	82.50147179	0	NA	84.51351114	0	0	76	0	0	NA	NA	NA	87	0	0	83	0	0	78	0	0	0	2215	2	1	2	2
10002713	2016	50	2	157.3	76.4	21.5	126	85	221	78	56	166	93	NA	2	2	2	1	2	1	1	3	71.13396659	0	NA	NA	NA	NA	NA	NA	NA	NA	NA	NA	57	1	0	NA	NA	NA	NA	NA	NA	1	1521	2	1	1	2
10002714	2016	41	1	176	76	18.3	114	70	189	97	60	121	95	NA	2	2	2	2	2	2	2	3	77.8213393	0	NA	83.56926316	0	0	80	0	0	80	0	0	74	0	0	77	0	0	81	0	0	0	2228	2	1	1	2
10002715	2016	40	1	174.9	85.2	22.6	110	74	185	62	56	109	96	5.5	2	2	2	2	2	1	2	2	79.37234415	0	NA	83.02720315	0	0	84	0	0	87	0	0	92	0	0	81	0	0	75	0	0	0	2313	2	1	1	1
10002716	2016	44	1	169.2	73.6	20	114	68	169	86	41	121	117	5.8	2	2	2	1	1	2	1	3	66.20730482	0	NA	77.72226237	0	0	74	0	0	75	0	0	67	0	0	82	0	0	76	0	0	0	2278	2	1	1	2
10002717	2016	41	1	166.5	91.8	26.4	124	84	155	206	37	94	99	5.4	2	2	2	1	2	2	2	3	74.08690968	0	NA	NA	NA	NA	NA	NA	NA	79	0	0	78	0	0	NA	NA	NA	66	0	0	0	2202	2	2	2	1
10002718	2016	56	1	174.5	102.2	29.6	136	82	193	89	51	128	98	5.7	2	2	2	2	2	2	1	2	63.17474373	0	NA	57.63476851	0	1	61	0	0	60	0	0	52	1	0	57	1	0	56	1	0	1	365	2	2	2	1
10002719	2016	58	1	170.5	92	25	128	88	142	244	28	68	104	5.7	2	2	2	2	2	1	2	2	71.34385792	0	NA	70.99469487	0	0	68	0	0	71	0	0	66	0	0	66	0	0	69	0	0	0	2078	2	2	2	1
10002721	2016	24	2	158.7	67	18.1	112	78	NA	60	82	106	90	5	2	2	2	2	2	2	2	2	93.83495508	0	NA	NA	NA	NA	95	0	0	NA	NA	NA	93	0	0	NA	NA	NA	NA	NA	NA	0	1444	1	1	1	2
10002722	2016	44	2	166.9	82.6	22.7	117	70	NA	82	72	118	106	5.7	2	2	2	1	2	1	1	1	64.4101628	0	NA	NA	NA	NA	73	1	0	66	0	0	66	0	0	NA	NA	NA	NA	NA	NA	1	725	2	1	1	2
10002724	2016	65	1	158.6	85.2	24.7	162	76	219	96	58	150	NA	5.1	1	2	2	1	2	2	1	3	73.72469523	0	NA	NA	NA	NA	NA	NA	NA	NA	NA	NA	NA	NA	NA	70	0	0	NA	NA	NA	0	1747	3	1	2	1
10002731	2016	68	2	148.1	97.1	28.7	128	70	170	144	60	87	NA	6.4	1	2	1	2	1	2	2	3	66.1896792	0	NA	NA	NA	NA	NA	NA	NA	65	0	0	61	0	0	67	0	0	63	0	0	0	2124	3	2	2	1
10002737	2016	35	1	161.6	89.3	24.5	126	76	236	39	67	172	94	5.6	2	2	2	1	2	1	2	3	80.42483117	0	NA	NA	NA	NA	NA	NA	NA	NA	NA	NA	NA	NA	NA	76	0	0	NA	NA	NA	0	1726	1	1	2	1
10002738	2016	30	2	162.3	93	25.2	110	63	303	153	87	197	89	5.8	2	2	2	2	1	1	2	3	101.8578879	0	NA	NA	NA	NA	NA	NA	NA	NA	NA	NA	NA	NA	NA	94	0	0	NA	NA	NA	0	1724	1	2	2	1
10002742	2016	60	1	164.9	92	23.5	138	95	198	88	71	114	113	5.6	1	2	2	2	1	2	2	2	61.9361269	0	NA	63.50142091	0	0	NA	NA	NA	NA	NA	NA	NA	NA	NA	55	1	0	58	1	0	1	1840	2	1	2	1
10002744	2016	36	1	179.9	72.6	18.7	126	80	147	62	61	82	93	5.2	2	2	2	2	2	2	2	3	92.32558303	0	NA	98.58392022	0	0	98	0	0	93	0	0	NA	NA	NA	81	0	0	84	0	0	0	2322	1	1	1	2
10002745	2016	43	1	173.8	82.6	21.2	108	76	171	57	59	106	89	5.2	2	2	2	2	2	2	2	2	94.42229066	0	NA	98.27202529	0	0	97	0	0	NA	NA	NA	NA	NA	NA	NA	NA	NA	NA	NA	NA	0	769	2	1	1	2
10002746	2016	46	1	166.4	84.8	24.3	104	69	201	98	54	134	105	5.2	2	2	2	2	2	2	2	3	61.29275451	0	NA	NA	NA	NA	NA	NA	NA	NA	NA	NA	NA	NA	NA	NA	NA	NA	53	1	0	1	2322	2	1	2	2
10002747	2016	47	2	159.5	77	21.8	100	59	178	50	97	69	113	NA	2	2	2	2	1	1	2	2	70.14824778	0	NA	69.725667	0	0	76	0	0	NA	NA	NA	NA	NA	NA	61	0	0	61	0	0	0	2349	2	1	1	2
10002748	2016	44	1	173.5	76	21.2	122	76	232	64	70	155	92	NA	2	2	2	1	2	2	2	1	80.28961561	0	NA	90.44618166	1	0	85	0	0	NA	NA	NA	82	0	0	80	0	0	83	0	0	1	396	2	1	1	2
10002750	2016	39	1	176.4	83.6	21.4	124	70	206	101	54	139	112	5.9	2	2	2	1	2	2	1	2	94.23813578	0	NA	83.61768851	0	0	NA	NA	NA	NA	NA	NA	NA	NA	NA	NA	NA	NA	NA	NA	NA	0	396	1	1	1	2
10002751	2016	44	1	162.1	81	24.2	110	60	199	111	36	142	116	5.3	2	2	2	1	2	2	2	2	79.24452615	0	NA	NA	NA	NA	NA	NA	NA	74	0	0	NA	NA	NA	NA	NA	NA	NA	NA	NA	0	1144	2	1	2	2
10002754	2016	55	1	164.8	94	28.2	120	80	229	150	60	142	102	5.9	1	2	2	2	2	2	2	2	62.79373433	0	NA	NA	NA	NA	59	0	1	56	0	1	58	1	0	58	1	0	56	1	0	1	746	2	2	2	1
10002757	2016	46	1	170.3	78	22.3	127	89	294	193	58	213	92	5.3	2	2	2	1	1	2	2	1	66.09808929	0	NA	67.19004249	0	0	NA	NA	NA	NA	NA	NA	64	0	0	58	1	0	66	0	0	1	1965	2	1	1	2
10002758	2016	54	1	168.5	74.6	21	142	101	208	67	63	136	97	4.8	2	2	2	2	2	1	2	1	85.8351597	0	NA	NA	NA	NA	NA	NA	NA	NA	NA	NA	89	0	0	NA	NA	NA	NA	NA	NA	0	2260	2	1	1	2
10002759	2016	36	2	160.4	68.6	18.8	99	63	149	65	76	59	90	5.3	2	2	2	2	2	1	1	2	69.21134366	0	NA	NA	NA	NA	NA	NA	NA	NA	NA	NA	68	0	0	66	0	0	62	0	0	0	2053	1	1	1	2
10002760	2016	49	2	161	87.6	30.5	150	101	191	55	69	120	98	5.7	2	2	2	2	2	1	2	3	73.92287139	0	NA	NA	NA	NA	NA	NA	NA	NA	NA	NA	69	0	0	NA	NA	NA	NA	NA	NA	0	1368	2	2	2	2
10002762	2016	50	1	174.1	95	27.3	121	78	234	283	40	172	103	5.3	2	2	2	2	2	2	2	2	78.43050009	0	NA	79.03991758	0	0	76	0	0	NA	NA	NA	NA	NA	0	NA	NA	NA	NA	NA	NA	0	1544	2	2	2	1
10002764	2016	53	2	160.4	92.6	26.6	143	101	232	192	59	159	102	NA	2	2	2	2	1	2	2	3	69.95427231	0	NA	NA	NA	NA	71	0	0	78	0	0	71	0	0	65	0	0	75	0	0	0	2070	2	2	2	1
10002765	2016	45	2	161.4	78.4	24	123	66	185	45	71	106	94	NA	2	2	2	2	2	2	2	3	74.5157956	0	NA	80.60429101	0	0	74	0	0	72	0	0	72	0	0	70	0	0	69	0	0	0	2175	2	1	1	2
10002766	2016	42	2	158.1	74.6	20.6	132	91	173	77	54	112	88	NA	2	2	2	1	2	1	1	2	65.275885	0	NA	63.92772158	0	0	NA	NA	NA	65	0	0	60	0	0	62	0	0	59	1	0	1	2176	2	1	1	2
10002767	2016	47	2	157.1	69.6	19.2	112	60	170	33	68	93	94	5.4	2	2	2	2	2	2	2	2	84.57499531	0	NA	82.53391859	0	0	NA	NA	NA	NA	NA	NA	NA	NA	NA	NA	NA	NA	NA	NA	NA	0	396	2	1	1	2
10002768	2016	63	2	148.8	71.8	18.7	124	60	268	118	67	164	118	6.6	2	2	2	2	1	2	2	3	68.77876371	0	NA	65.21862082	0	0	NA	NA	NA	59	0	1	60	0	0	57	1	0	NA	NA	NA	1	1118	2	1	1	2
10002769	2016	48	2	156.3	76.6	19.3	104	60	184	76	73	109	89	5.5	2	2	2	2	2	2	2	3	85.65243387	0	NA	95.95160318	0	0	NA	NA	NA	NA	NA	NA	NA	NA	NA	NA	NA	NA	NA	NA	NA	0	365	2	1	1	2
10002770	2016	44	2	151.2	76.8	23.7	98	50	179	131	47	111	101	5.5	2	2	2	2	2	2	2	3	69.31919316	0	NA	65.33790126	0	0	80	0	0	67	0	0	NA	NA	NA	NA	NA	NA	NA	NA	NA	0	1076	2	1	1	2
10002771	2016	57	2	159.7	77	18.6	135	78	NA	103	74	155	91	5.9	2	2	2	2	2	2	2	2	71.97519871	0	NA	72.84192973	0	0	72	0	0	64	0	0	65	0	0	NA	NA	NA	NA	NA	NA	0	1434	2	1	1	2
10002773	2016	37	1	166.2	89	29.9	133	81	222	136	56	156	93	5.5	2	2	2	2	2	2	2	2	91.60242729	0	NA	89.62978246	0	0	81	0	0	NA	NA	NA	81	0	0	80	0	0	79	0	0	0	2264	1	2	2	1
10002774	2016	57	2	148.8	82.5	22.7	140	72	215	82	54	151	108	6	2	2	2	1	2	2	2	3	88.15994519	0	NA	87.72099738	0	0	81	0	0	87	0	0	85	0	0	80	0	0	89	0	0	0	2264	2	1	1	2
10002775	2016	33	2	148.4	70	21.1	111	66	269	67	107	142	87	5.3	2	2	2	2	2	1	2	3	66.18354977	0	NA	63.89108834	0	0	64	0	0	67	0	0	NA	NA	NA	NA	NA	NA	NA	NA	NA	0	1132	1	1	1	2
10002776	2016	35	1	174.5	85	25.1	115	69	149	62	46	93	87	5.1	2	2	2	1	2	2	2	2	75.70661972	0	NA	70.36010977	0	0	NA	NA	NA	NA	NA	NA	NA	NA	NA	NA	NA	NA	NA	NA	NA	0	426	1	2	2	1
10002777	2016	53	1	170.2	83.5	21.6	120	70	174	102	44	112	105	5.5	2	2	2	2	2	1	2	1	76.1137505	0	NA	71.90691529	0	0	76	0	0	NA	NA	NA	74	0	0	72	0	0	74	0	0	0	2162	2	1	1	2
10002778	2016	50	2	160.1	73	19.9	131	81	201	80	75	115	89	5.8	2	2	2	2	2	2	2	2	68.91353392	0	NA	70.73083373	0	0	78	0	0	70	0	0	67	0	0	65	0	0	NA	NA	NA	0	1840	2	1	1	2
10002779	2016	47	1	174.1	106.5	33.2	134	80	189	98	43	141	149	7.2	1	1	1	1	2	1	1	3	67.96417047	0	NA	68.34136093	0	0	75	0	0	72	0	0	74	0	0	NA	NA	NA	76	0	0	0	2155	2	2	2	1
10002780	2016	43	1	178.6	78	18.4	125	69	205	161	57	117	95	5.2	2	2	2	1	2	1	2	1	94.42229066	0	NA	89.70440907	0	0	101	0	0	117	0	0	NA	NA	NA	104	0	0	103	0	0	0	2264	2	1	1	2
10002781	2016	52	1	164.7	85	23.7	152	102	260	137	58	186	104	5.5	2	2	2	1	2	2	2	2	88.07112853	0	NA	102.9096247	0	0	91	0	0	91	0	0	85	0	0	94	0	0	91	0	0	0	2194	2	1	2	1
10002783	2016	49	1	185.2	90	24.2	163	96	247	145	76	145	96	5.7	2	2	2	1	1	1	2	1	73.94033138	0	NA	NA	NA	NA	68	0	0	NA	NA	NA	NA	NA	NA	NA	NA	NA	NA	NA	NA	0	747	2	1	2	1
10002784	2016	53	2	152.1	76.5	20.7	123	78	233	104	59	176	98	6	2	2	2	2	2	2	1	3	80.21979094	0	NA	82.80545241	0	0	87	0	0	NA	NA	NA	88	0	0	81	0	0	NA	NA	NA	0	1908	2	1	1	2
10002785	2016	20	2	164.8	71	18.1	133	83	162	25	77	72	106	5.8	2	2	2	1	2	2	2	3	106.1092126	0	NA	102.7586503	0	0	95	0	0	108	0	0	95	0	0	93	0	0	92	0	0	0	2194	1	1	1	2
10002787	2016	42	2	152	68.5	19.7	112	58	216	92	76	130	86	5.3	2	2	2	2	2	2	2	3	84.22146324	0	NA	83.65461062	0	0	84	0	0	NA	NA	NA	77	0	0	77	0	0	75	0	0	0	2162	2	1	1	2
10002788	2016	26	2	160.4	80.7	22.9	124	78	191	76	73	100	92	5.5	2	2	2	2	2	2	2	3	83.1402951	0	NA	82.24462263	0	0	84	0	0	79	0	0	81	0	0	77	0	0	81	0	0	0	2264	1	1	1	2
10002789	2016	28	2	157.7	86.5	29	114	73	172	106	51	106	98	5.5	2	2	2	2	2	2	2	3	99.98194669	0	NA	107.0284337	0	0	106	0	0	99	0	0	104	0	0	94	0	0	102	0	0	0	2194	1	2	2	2
10002790	2016	33	1	184.7	80	20.6	111	57	196	93	73	107	89	5.8	2	2	2	2	1	2	2	2	83.87777924	0	NA	86.45614119	0	0	86	0	0	NA	NA	NA	81	0	0	86	0	0	85	0	0	0	2162	1	1	1	2
10002793	2016	61	2	148.4	83.5	23.4	121	71	277	132	78	183	103	6	2	2	2	2	1	2	2	2	66.12346455	0	NA	63.49781733	0	0	64	0	0	66	0	0	NA	NA	NA	NA	NA	NA	NA	NA	NA	0	1167	2	1	1	2
10002794	2016	28	2	157.2	58	16.8	119	75	192	57	84	94	98	5.5	2	2	2	2	2	2	2	2	92.94698463	0	NA	97.14620557	0	0	102	0	0	NA	NA	NA	NA	NA	NA	NA	NA	NA	NA	NA	NA	0	810	1	1	1	2
10002796	2016	24	2	165.6	66	17.1	132	79	200	78	83	103	90	5.5	2	2	2	2	2	2	1	2	98.89508372	0	NA	99.52677184	0	0	90	0	0	88	0	0	95	0	0	89	0	0	88	0	0	0	2193	1	1	1	2
10002797	2016	47	1	165.9	82	23.2	134	81	181	61	61	115	105	5.8	2	2	2	2	2	2	2	3	76.75829864	0	NA	76.29589819	0	0	NA	NA	NA	NA	NA	NA	NA	NA	NA	NA	NA	NA	NA	NA	NA	0	396	2	1	2	2
10002798	2016	49	2	156.5	84.5	26.4	130	70	161	74	54	94	103	5.2	2	2	2	2	2	1	2	2	66.20406927	0	NA	NA	NA	NA	59	0	1	NA	NA	NA	NA	NA	NA	NA	NA	NA	NA	NA	NA	1	720	2	2	2	2
10002799	2016	59	2	156.1	66.5	15.9	145	93	215	83	76	130	117	5.6	1	2	2	1	2	2	2	1	121.215459	0	NA	114.3620774	0	0	123	0	0	113	0	0	105	0	0	99	0	0	79	0	0	0	2194	2	1	1	2
10002800	2016	55	1	170.1	78.5	21.1	144	95	185	107	45	120	104	5.7	1	2	1	1	2	1	2	1	86.66473813	0	NA	96.2699399	0	0	94	0	0	NA	NA	NA	NA	NA	NA	NA	NA	NA	NA	NA	NA	0	809	2	1	1	2
10002801	2016	22	1	169.6	81.3	23.5	127	69	176	88	43	129	104	5.3	2	2	2	2	2	2	2	3	94.22911557	0	NA	93.0346087	0	0	91	0	0	93	0	0	87	0	0	86	0	0	89	0	0	0	2193	1	1	2	2
10002802	2016	43	2	156.1	80.5	23.7	139	85	213	191	38	153	NA	5.7	2	2	2	2	2	2	2	3	83.65461062	0	NA	NA	NA	NA	87	0	0	84	0	0	NA	NA	NA	83	0	0	79	0	0	0	2193	2	1	1	2
10002803	2016	54	2	159.7	78.5	18.7	124	78	181	71	78	95	110	5.9	2	2	2	1	2	2	2	1	71.88993547	0	NA	76.57474657	0	0	70	0	0	70	0	0	68	0	0	63	0	0	75	0	0	0	2193	2	1	1	2
10002805	2016	56	2	152.1	80	20.6	111	53	220	77	58	161	92	5.9	2	2	2	2	2	1	2	3	71.14348559	0	NA	64.35589488	0	0	73	0	0	70	0	0	68	0	0	68	0	0	71	0	0	0	2193	2	1	1	2
10002806	2016	37	2	159.7	68.5	18.6	118	70	166	57	70	88	93	5.1	2	2	2	2	2	2	2	1	101.8625332	0	NA	88.25733474	NA	0	90	0	0	NA	NA	NA	NA	NA	NA	NA	NA	NA	NA	NA	NA	0	747	1	1	1	2
10002807	2016	59	2	151.1	78	21.1	140	76	204	180	77	112	99	5.6	2	2	2	2	2	2	2	1	67.83391619	0	NA	61.54280095	0	0	66	0	0	64	0	0	61	0	0	60	0	0	66	0	0	0	2194	2	1	1	2
10002808	2016	55	2	154.7	73.5	18.3	97	58	168	48	56	108	107	5.7	2	2	2	2	2	2	2	3	61.28469182	0	NA	64.68364032	0	0	63	0	0	63	0	0	63	0	0	65	0	0	60	0	0	0	2194	2	1	1	2
10002810	2016	45	2	167.1	85	22.2	127	86	181	49	71	104	96	5.8	2	2	2	2	2	2	2	3	69.93547732	0	NA	82.05099107	0	0	76	0	0	78	0	0	69	0	0	68	0	0	74	0	0	0	2194	2	1	1	2
10002811	2016	36	1	177.7	96	29.1	133	70	247	180	51	184	98	5.7	2	2	2	2	2	2	1	3	72.53342468	0	NA	68.0769754	0	0	71	0	0	73	0	0	67	0	0	69	0	0	66	0	0	0	2193	1	2	2	1
10002812	2016	29	2	155.3	80	21.3	82	48	154	38	73	71	87	5.5	2	2	2	2	2	2	1	3	111.5399088	0	NA	110.4599164	0	0	101	0	0	NA	NA	NA	92	0	0	95	0	0	90	0	0	0	2193	1	1	1	2
10002813	2016	23	1	166.9	77.5	21.4	136	67	164	230	52	86	91	5.4	2	2	2	1	1	2	2	2	96.71958133	0	NA	89.62250122	0	0	NA	NA	NA	NA	NA	NA	NA	NA	NA	NA	NA	NA	NA	NA	NA	0	365	1	1	1	2
10002814	2016	35	1	172.5	72.5	20	133	82	163	69	70	82	NA	5.7	2	2	2	1	2	1	2	2	88.05856229	0	NA	88.54467872	0	0	79	0	0	88	0	0	87	0	0	77	0	0	78	0	0	0	2147	1	1	1	2
10002816	2016	45	2	168.1	73	21.4	109	64	212	79	85	112	87	5	2	2	2	2	2	2	2	3	65.86537287	0	NA	71.70241203	0	0	69	0	0	NA	NA	NA	63	0	0	68	0	0	63	0	0	0	2194	2	1	1	2
10002817	2016	51	2	158.3	66.5	15.9	132	69	233	50	109	106	97	5.9	2	2	2	2	2	1	2	2	71.88655866	0	NA	77.81739716	0	0	72	0	0	76	0	0	75	0	0	75	0	0	73	0	0	0	2193	2	1	1	2
10002818	2016	54	2	155.3	76.5	19.7	130	87	197	99	60	121	88	5.8	1	2	1	2	2	2	2	3	81.27127227	0	NA	85.59420743	0	0	NA	NA	NA	83	0	0	80	0	0	NA	NA	NA	NA	NA	NA	0	1469	2	1	1	2
10002820	2016	46	2	161.4	79	20.3	160	102	166	70	63	91	83	5	2	2	2	2	2	2	2	2	82.05099107	0	NA	NA	NA	NA	81	0	0	72	0	0	NA	NA	NA	89	0	0	74	0	0	0	2162	2	1	1	2
10002821	2016	34	1	175.3	76	18.4	115	80	243	113	92	141	431	14.6	2	1	2	1	2	1	2	3	121.0922758	0	NA	NA	NA	NA	104	0	0	92	0	0	96	0	0	80	0	0	80	0	0	0	2271	1	1	1	2
10002822	2016	55	2	162.6	88.5	24.5	157	61	182	92	63	108	104	5.8	1	2	2	2	2	1	2	1	68.11788753	0	NA	66.70815801	0	0	68	0	0	NA	NA	NA	68	0	0	63	0	0	66	0	1	1	2162	2	1	1	2
10002823	2016	52	2	164	87.5	21.3	165	114	199	62	83	109	91	5.6	2	2	2	2	1	2	2	3	77.81739716	0	NA	74.75118852	0	0	68	0	0	NA	NA	NA	68	0	0	72	0	0	74	0	0	0	2162	2	1	1	2
10002824	2016	26	2	155.4	77	22.6	94	62	186	88	61	111	91	5.1	2	2	2	2	2	2	2	2	94.94504598	0	NA	99.15912077	0	0	NA	NA	NA	97	0	0	NA	NA	NA	NA	NA	NA	NA	NA	NA	0	1132	1	1	1	2
10002825	2016	57	1	174.9	71	18.1	118	66	138	52	53	75	85	5.8	2	2	2	1	2	1	2	1	89.81076394	0	NA	86.6515119	0	0	88	0	0	86	1	0	94	0	0	100	0	0	103	0	0	1	1039	2	1	1	2
10002826	2016	43	1	175.7	91	27.1	123	77	180	157	39	124	94	5.9	2	2	2	1	1	1	2	3	67.38992241	0	NA	68.4740606	0	0	64	0	0	58	0	1	62	0	0	59	1	0	62	0	0	1	1174	2	2	2	1
10002827	2016	48	1	173.1	73	16.2	164	97	184	177	57	107	105	5.4	2	2	2	1	2	2	2	2	75.32587568	0	NA	71.24824146	0	0	74	0	0	77	0	0	75	0	0	NA	NA	NA	NA	NA	NA	0	1469	2	1	1	2
10002828	2016	54	1	174.5	80	22.4	123	83	228	260	45	167	101	6.1	2	2	2	1	2	1	2	2	79.90991763	0	NA	73.94524075	0	0	NA	NA	NA	79	0	0	69	0	0	75	0	0	78	0	0	0	2232	2	1	1	2
10002829	2016	56	1	169.4	76.5	19.7	129	77	213	114	43	161	97	5	2	2	2	1	2	2	2	2	79.08019441	0	NA	85.78086818	0	0	84	0	0	NA	NA	NA	70	0	0	65	0	0	66	0	0	0	2263	2	1	1	2
10002830	2016	38	1	175.9	83	22.5	112	81	180	91	92	80	93	4.7	2	2	2	1	2	2	2	1	82.64989359	0	NA	85.36573364	0	0	NA	NA	NA	76	0	0	77	0	0	78	0	0	76	0	0	0	2048	1	1	1	2
10002832	2016	37	1	164.4	80	22.4	134	87	226	137	69	149	97	5.5	2	2	2	1	2	2	2	2	106.6601036	0	NA	106.8034108	0	0	122	0	0	113	0	0	100	0	0	111	0	0	97	0	0	0	2263	1	1	1	2
10002833	2016	50	2	157.2	73	21.7	132	61	243	64	94	140	98	5.6	2	2	2	2	1	1	2	3	67.85238905	0	NA	NA	NA	NA	74	0	0	77	0	0	66	0	0	73	0	0	74	0	0	0	2165	2	1	1	2
10002836	2016	52	2	162.1	75.5	22.8	126	81	212	107	53	151	87	5.6	2	2	2	2	2	2	2	3	80.65953998	0	NA	NA	NA	NA	90	0	0	93	0	0	NA	NA	NA	83	0	0	81	0	0	0	2193	2	1	1	2
10002837	2016	35	1	169.3	82.5	24	114	70	195	92	49	146	86	5	2	2	2	2	2	1	2	2	84.62382708	0	NA	87.3494755	0	0	79	0	0	87	0	0	78	0	0	NA	NA	NA	80	0	0	0	2193	1	1	2	2
10002838	2016	38	2	166.8	70	19.1	118	71	169	98	86	70	97	5.2	2	2	2	2	2	2	2	1	88.25733474	0	NA	NA	NA	NA	83	0	0	84	0	0	81	0	0	83	0	0	89	0	0	0	2312	1	1	1	2
10002839	2016	18	1	174.5	72	17.8	110	55	174	149	49	120	92	5.2	2	2	2	2	2	2	2	3	103.7688701	0	NA	115.8403724	1	0	101	1	0	106	0	0	85	0	0	85	0	0	89	0	0	1	365	1	1	1	2
10002840	2016	49	2	168.5	113	36.7	133	76	156	99	42	108	110	6.4	1	2	1	2	2	2	2	3	72.71668284	0	NA	81.57260078	0	0	76	0	0	94	0	0	NA	NA	NA	NA	NA	NA	NA	NA	NA	0	1168	2	2	2	1
10002842	2016	41	1	166.4	68	20.1	104	59	191	167	34	143	93	5.5	2	2	2	1	2	2	2	3	76.85439705	0	NA	71.84703295	0	0	NA	NA	NA	70	0	0	72	0	0	NA	NA	NA	68	0	0	0	2193	2	1	1	2
10002843	2016	25	2	160	60	17.3	110	62	216	58	79	133	90	5.6	2	2	2	2	2	2	2	3	88.20872642	0	NA	94.94504598	0	0	89	0	0	NA	NA	NA	NA	NA	NA	90	0	0	125	0	0	0	2194	1	1	1	2
10002844	2016	61	2	151.5	81	24.8	134	76	237	124	61	159	106	6	2	2	2	2	2	2	1	3	65.09074614	0	NA	71.46096259	0	0	NA	NA	NA	NA	NA	NA	NA	NA	NA	70	0	0	NA	NA	NA	0	1993	2	1	1	2
10002845	2016	49	1	171.2	80	20.1	198	126	145	86	90	41	104	4.6	2	2	2	2	2	2	2	1	62.13078876	0	NA	59.84339801	0	1	65	0	0	62	0	0	61	0	0	50	1	0	44	1	0	1	365	2	1	1	2
10002846	2016	29	1	175.4	90	27.9	123	72	216	207	45	152	86	5.2	2	2	2	2	1	1	2	2	96.85945235	0	NA	98.68652573	0	0	96	0	0	93	0	0	83	0	0	NA	NA	NA	NA	NA	NA	0	1532	1	2	2	1
10002847	2016	23	2	151.8	58	17.7	137	86	181	41	83	94	83	5.2	2	2	2	2	2	2	2	2	81.0383851	0	NA	90.72865578	0	0	85	0	0	79	0	0	80	0	0	83	0	0	NA	NA	NA	0	1839	1	1	1	2
10002848	2016	26	2	166.5	72	20.7	127	65	166	49	62	97	83	5	2	2	2	2	1	2	2	3	70.87061587	0	NA	67.3725878	0	0	66	0	0	71	0	0	71	0	0	65	0	0	NA	NA	NA	0	1840	1	1	1	2
10002849	2016	53	2	158	82.5	21.6	126	80	248	75	71	173	85	5.2	2	2	2	2	2	2	2	3	73.4939825	0	NA	NA	NA	NA	75	0	0	66	0	0	71	0	0	61	0	0	NA	NA	NA	0	1980	2	1	1	2
10002850	2016	45	1	171.9	84	25.4	140	105	178	283	46	92	84	5.4	2	2	2	1	1	2	2	2	73.9089566	0	NA	77.23353757	0	0	NA	NA	NA	74	0	0	70	0	0	72	0	0	71	0	0	0	2194	2	2	2	2
10002851	2016	57	2	162.5	82	23.5	156	98	205	173	42	120	100	5.8	1	2	2	2	2	2	2	3	65.34817317	0	NA	68.16753404	0	0	78	0	0	66	0	0	67	0	0	65	0	0	79	0	0	0	2193	2	1	1	2
10002852	2016	66	2	145.1	75	22.6	156	76	235	87	53	183	130	5.9	2	2	2	2	2	1	2	3	71.40991197	0	NA	82.4908764	0	0	NA	NA	NA	69	0	0	68	0	0	69	0	0	NA	NA	NA	0	1839	3	1	1	2
10002853	2016	64	2	151.6	67.5	19.9	147	88	245	82	77	161	102	6	1	2	1	1	2	2	2	3	78.86463376	0	NA	92.356369	0	0	90	0	0	92	0	0	86	0	0	89	0	0	83	0	0	0	2193	2	1	1	2
10002856	2016	58	2	144.5	88	27.3	163	93	244	132	57	173	105	6	2	2	2	2	2	2	2	3	84.29942894	0	NA	89.09510411	0	0	95	0	0	86	0	0	90	0	0	93	0	0	93	0	0	0	2193	2	2	2	2
10002857	2016	60	2	144.9	71.5	21.9	119	83	259	53	77	176	99	6	2	2	2	2	2	2	2	NA	76.02666148	0	NA	81.49470905	0	0	88	0	0	78	0	0	80	0	0	79	0	0	74	0	0	0	2193	2	1	1	2
10002859	2016	49	1	172.1	81	22	105	63	248	95	60	183	95	5.6	2	2	2	2	2	2	2	3	90.94811534	0	NA	91.81649398	0	0	96	0	0	NA	NA	NA	77	0	0	90	0	0	95	0	0	0	2162	2	1	1	2
10002861	2016	32	1	166.6	86	26.2	139	81	221	210	55	141	105	5.7	2	2	2	2	2	2	2	2	77.67894891	0	NA	72.7087875	0	0	71	0	0	77	0	0	74	0	0	73	0	0	73	0	0	0	2263	1	2	2	1
10002862	2016	28	1	170.3	75	22	128	80	165	95	59	96	79	5.4	2	2	2	2	2	2	2	3	102.1292994	0	NA	101.105896	0	0	93	0	0	86	0	0	89	0	0	87	0	0	90	0	0	0	2194	1	1	1	2
10002863	2016	21	2	164.9	68	19.4	116	74	156	41	51	106	86	5.6	2	2	2	2	2	2	2	3	92.73494027	0	NA	88.60739192	0	0	89	0	0	84	0	0	87	0	0	86	0	0	94	0	0	0	2194	1	1	1	2
10002864	2016	24	2	161.2	87	23.2	104	58	177	65	64	106	83	5.6	2	2	2	2	2	1	1	3	78.88755933	0	NA	86.79058893	0	0	NA	NA	NA	NA	NA	NA	NA	NA	NA	NA	NA	NA	NA	NA	NA	0	365	1	1	1	2
10002865	2016	38	1	173	86	24.4	128	78	248	79	83	159	93	5.5	2	2	2	2	1	1	2	1	89.62978246	0	NA	NA	NA	NA	85	0	0	81	0	0	81	0	0	NA	NA	NA	82	0	0	0	2264	1	1	2	1
10002866	2016	29	2	149.5	70	22.8	123	66	209	130	68	125	NA	5.3	2	2	2	1	2	2	2	3	72.5967351	0	NA	77.3732104	0	0	NA	NA	NA	NA	NA	NA	NA	NA	NA	NA	NA	NA	NA	NA	NA	0	365	1	1	1	2
10002868	2016	40	1	166.7	87	25.1	141	101	203	147	47	149	NA	5.9	2	2	2	1	2	2	2	1	85.9072994	0	NA	80.86697991	0	0	76	0	0	77	0	0	81	0	0	74	0	0	77	0	0	0	2194	2	2	2	1
10002869	2016	39	1	174.5	98	29.4	155	104	245	220	38	188	102	6.8	2	2	2	1	2	1	2	2	76.07200841	0	NA	81.44210187	0	0	84	1	0	78	0	0	77	0	0	87	0	0	84	0	0	1	809	1	2	2	1
10002870	2016	39	1	160.9	69	21.2	126	68	181	57	69	114	96	5.5	2	2	2	2	1	2	2	3	77.96544183	0	NA	77.40098171	1	0	81	0	0	80	0	0	67	0	0	68	0	0	78	0	0	1	304	1	1	1	2
10002873	2016	42	1	176.9	89.5	26.8	137	93	218	144	39	176	107	6.6	1	2	2	1	2	1	2	1	79.27657498	0	NA	72.21250325	0	0	NA	NA	NA	68	0	0	72	0	0	66	0	0	70	0	0	0	2235	2	2	2	1
10002874	2016	53	2	154.5	65	17.4	174	109	284	84	145	117	108	5.4	2	2	2	2	2	2	2	1	81.70843513	0	NA	87.75914369	0	0	89	0	0	79	0	0	83	0	0	74	0	0	76	0	0	0	2264	2	1	1	2
10002875	2016	32	1	171.2	84	24.8	137	90	278	151	53	178	93	5.6	2	2	2	2	1	2	2	2	64.64576641	0	NA	68.13241075	0	0	70	0	0	68	0	0	69	0	0	76	0	0	75	0	0	0	2194	1	1	2	2
10002876	2016	55	2	160.1	99	30.8	161	86	215	136	69	139	119	7.1	1	2	1	1	1	2	2	3	79.37150377	0	NA	85.15271569	0	0	88	0	0	81	0	0	NA	NA	NA	NA	NA	NA	NA	NA	NA	0	1167	2	2	2	1
10002877	2016	41	1	166	91	29.6	125	83	184	183	39	127	106	5.7	1	2	2	2	2	2	2	1	84.14923117	0	NA	77.28498398	0	0	78	0	0	90	0	0	81	0	0	74	0	0	80	0	0	0	2194	2	2	2	1
10002879	2016	33	1	170.1	75	20.2	120	77	195	115	42	144	87	5.5	2	2	2	2	2	2	2	3	87.20006248	0	NA	90.00918617	0	0	89	0	0	87	0	0	83	0	0	82	0	0	73	0	0	0	2194	1	1	1	2
10002881	2016	32	1	170.6	87	25.6	128	76	162	193	39	104	96	6.1	2	2	2	1	2	1	1	2	89.14794401	0	NA	89.55825409	0	0	97	0	0	85	0	0	86	0	0	79	0	0	87	0	0	0	2194	1	2	2	1
10002882	2016	51	1	170.8	95	28.3	121	74	296	373	39	194	97	5.9	2	2	2	1	2	1	2	3	77.98601607	0	NA	78.60065401	0	0	80	0	0	NA	NA	NA	NA	NA	NA	NA	NA	NA	NA	NA	NA	0	809	2	2	2	1
10002883	2016	40	2	154.6	82.5	24.3	98	60	205	73	52	146	82	5.2	2	2	2	2	2	2	2	3	81.03899738	0	NA	80.46672204	0	0	NA	NA	NA	NA	NA	NA	NA	NA	NA	NA	NA	NA	NA	NA	NA	0	365	2	1	1	2
10002885	2016	43	1	173.3	85	26.2	146	85	235	197	46	174	127	6.7	2	2	2	1	2	2	1	3	84.14258254	0	NA	NA	NA	NA	81	0	0	87	0	0	NA	NA	NA	84	0	1	77	0	0	1	1817	2	2	2	1
10002886	2016	49	1	168.5	75.5	21.4	158	92	226	55	77	138	100	5.5	2	2	2	2	2	2	2	2	70.39214054	0	NA	NA	NA	NA	70	0	0	68	0	0	65	0	0	NA	NA	NA	66	0	0	0	2264	2	1	1	2
10002887	2016	58	2	157.7	78	21.9	131	69	247	64	68	169	146	7	1	1	2	1	2	2	2	3	66.03969798	0	NA	66.75914036	0	0	64	0	0	NA	NA	NA	61	0	0	58	1	0	60	0	0	1	1817	2	1	1	2
10002889	2016	57	2	155.5	95	29.1	130	79	253	250	69	150	93	5.9	2	2	1	2	2	2	2	3	75.79378168	0	NA	76.76999188	0	0	74	0	0	NA	NA	NA	NA	NA	NA	NA	NA	NA	NA	NA	NA	0	720	2	2	2	1
10002892	2016	58	1	167.2	80	21.9	111	73	169	37	54	114	97	5.5	2	2	2	2	2	2	2	1	72.26260128	0	NA	70.99469487	0	0	NA	NA	NA	NA	NA	NA	NA	NA	NA	NA	NA	NA	NA	NA	NA	0	396	2	1	1	2
10002893	2016	24	2	169.4	66.6	19.8	103	63	164	29	81	75	93	5.4	2	2	2	2	1	1	1	2	78.88755933	0	NA	89.67188937	0	0	98	0	0	88	0	0	NA	NA	NA	NA	NA	NA	NA	NA	NA	0	1103	1	1	1	2
10002894	2016	39	1	167.4	70	20.4	109	66	165	84	57	98	99	5.6	2	2	2	1	2	2	1	3	69.30504677	0	NA	NA	NA	NA	78	0	0	72	0	0	75	0	0	NA	NA	NA	75	0	0	0	2221	1	1	1	2
10002895	2016	54	1	162.6	71.6	22	134	88	242	101	73	160	105	5.5	2	2	2	2	2	2	2	2	66.06977823	0	NA	68.92492984	0	0	68	0	0	67	0	0	69	0	0	67	0	0	66	0	0	0	2195	2	1	1	2
10002896	2016	48	1	163.4	89	24.9	136	99	203	76	50	149	109	5.1	1	2	2	2	2	1	2	1	63.86832033	0	NA	65.6428121	0	0	NA	NA	NA	70	0	0	68	0	0	70	0	0	NA	NA	NA	0	2235	2	1	2	1
10002897	2016	37	2	154.2	89	25.7	137	80	160	33	69	85	167	NA	2	1	2	2	1	2	1	2	106.2405966	0	NA	NA	NA	NA	93	0	0	102	0	0	94	0	0	91	0	0	93	0	0	0	2233	1	2	2	2
10002898	2016	61	2	154.5	84.6	21.5	98	50	213	43	65	134	119	NA	2	2	2	2	2	2	2	3	62.17006146	0	NA	63.79007605	0	0	64	0	0	66	0	0	63	0	0	NA	NA	NA	NA	NA	NA	0	1487	2	1	1	2
10002901	2016	63	2	144	100.8	30.2	130	91	220	229	57	135	130	NA	2	2	1	2	2	2	2	2	73.64765487	0	NA	77.40346724	0	0	77	0	0	71	0	0	74	0	0	76	0	0	80	0	0	0	2204	2	2	2	1
10002902	2016	54	2	165.1	68.8	17.8	126	57	220	42	90	122	108	NA	2	2	2	1	2	2	2	3	71.88993547	0	NA	NA	NA	NA	75	0	0	65	0	0	69	0	0	68	0	0	68	0	0	0	2236	2	1	1	2
10002903	2016	59	1	170.3	92.6	25	147	101	216	85	46	159	94	NA	2	2	2	1	2	1	2	3	68.38085636	0	NA	76.47013824	0	0	NA	NA	NA	64	0	0	60	0	0	NA	NA	NA	NA	NA	NA	0	1467	2	2	2	1
10002906	2016	59	1	165.1	93	25.9	130	90	232	161	54	164	116	5.9	1	2	2	1	2	1	2	1	65.9452197	0	NA	NA	NA	NA	NA	NA	NA	61	0	0	53	1	0	53	1	0	54	1	0	1	1474	2	2	2	1
10002907	2016	64	1	161.3	98	27.7	120	82	148	86	41	100	112	5.1	1	2	2	2	1	1	2	3	62.20115559	0	NA	NA	NA	NA	NA	NA	NA	67	0	0	66	0	0	NA	NA	NA	NA	NA	NA	0	1627	2	2	2	1
10002908	2016	56	1	169.6	101.4	31.6	122	82	156	108	46	102	124	6.2	1	2	1	1	2	2	2	3	61.104299	0	NA	57.04019871	0	1	NA	NA	NA	NA	NA	NA	NA	NA	NA	NA	NA	NA	NA	NA	NA	1	273	2	2	2	1
10002910	2016	30	2	158.9	75	19.4	116	82	NA	107	69	95	94	4.7	2	2	2	1	2	2	2	1	85.10034147	0	NA	NA	NA	NA	NA	NA	NA	NA	NA	NA	95	0	0	NA	NA	NA	NA	NA	NA	0	1539	1	1	1	2
10002911	2016	25	1	176.3	72	19.5	105	62	194	44	67	130	90	5	2	2	2	2	2	1	2	2	98.31335155	0	NA	102.8239561	0	0	97	0	0	91	0	0	100	0	0	85	0	0	95	0	0	0	2208	1	1	1	2
10002912	2016	27	2	153.7	67	21.4	109	77	165	38	69	96	104	5.2	2	2	2	2	1	2	2	2	90.71599669	0	NA	NA	NA	NA	NA	NA	NA	90	0	0	90	0	0	91	0	0	97	0	0	0	2214	1	1	1	2
10002913	2016	26	1	166.6	66	17.6	108	76	172	55	59	109	96	5	2	2	2	2	2	2	2	3	72.19768727	0	NA	84.53937335	0	0	82	1	0	78	0	0	74	0	1	80	0	0	76	0	0	1	808	1	1	1	2
10002914	2016	45	1	163.5	81	24	122	66	205	81	46	153	99	NA	2	2	2	2	2	2	1	3	76.73410514	0	NA	NA	NA	NA	72	0	0	68	0	0	71	0	0	63	0	0	63	0	0	0	2235	2	1	2	2
10002916	2016	61	2	153.7	89.6	28.7	114	67	196	114	70	105	93	NA	1	2	1	1	2	1	2	3	73.04288941	0	NA	72.70280924	0	0	79	0	0	NA	NA	NA	NA	NA	NA	NA	NA	NA	NA	NA	NA	0	734	2	2	2	2
10002917	2016	51	1	169	86	23.1	135	89	205	73	53	145	96	NA	1	2	2	2	2	1	1	3	60.76943039	0	NA	NA	NA	NA	65	0	0	NA	NA	NA	60	0	0	60	0	0	66	0	0	0	2247	2	1	2	1
10002918	2016	58	2	156.9	63	15.6	127	77	194	32	86	102	NA	5.8	2	2	2	2	2	1	2	2	102.1097652	0	NA	109.2130191	0	0	NA	NA	NA	98	0	0	96	0	0	102	0	0	97	0	0	0	2193	2	1	1	2
10002919	2016	64	1	163.1	73	19.6	120	74	207	168	47	143	98	5.1	2	2	2	2	2	2	2	2	70.24958657	0	NA	76.83234725	0	0	76	0	0	73	0	0	70	0	0	77	0	0	71	0	0	0	2272	2	1	1	2
10002920	2016	64	1	170.8	90	22.8	158	98	233	136	53	174	88	5.2	2	2	2	1	1	2	2	1	66.80291445	0	NA	67.33355636	0	0	NA	NA	NA	NA	NA	NA	46	1	0	NA	NA	NA	40	1	0	1	1414	2	1	1	1
10002923	2016	67	1	166.2	89	25.3	138	88	268	83	93	159	117	5.4	2	2	2	2	1	2	2	1	69.33203648	0	NA	NA	NA	NA	73	0	0	NA	NA	NA	NA	NA	NA	NA	NA	NA	NA	NA	NA	0	727	3	2	2	1
10002929	2016	29	1	177.4	85	23	100	64	138	75	53	67	94	5.3	2	2	2	2	1	1	2	2	76.30714892	0	NA	65.85432949	0	0	76	0	0	68	0	0	66	0	0	68	0	0	67	0	0	0	2230	1	1	2	1
10002930	2016	47	1	158.8	71.8	20.4	123	83	213	137	48	151	98	5.6	2	2	2	2	2	1	2	3	83.15830083	0	NA	86.23338314	0	0	NA	NA	NA	77	0	0	79	0	0	74	0	0	NA	NA	NA	0	2237	2	1	1	2
10002931	2016	26	1	171.9	73	21.2	111	67	184	165	37	138	NA	5.5	2	2	2	1	2	2	1	3	87.58713804	0	NA	88.85032566	0	0	NA	NA	NA	NA	NA	NA	NA	NA	NA	NA	NA	NA	NA	NA	NA	0	365	1	1	1	2
10002932	2016	39	1	179.1	77	22.1	116	81	199	71	68	115	105	5.2	2	2	2	2	2	1	2	3	67.79008645	0	NA	72.86016773	0	0	68	0	0	NA	NA	NA	NA	NA	NA	NA	NA	NA	NA	NA	NA	0	774	1	1	1	2
10002934	2016	59	1	163.2	94	28.4	129	94	203	116	49	134	132	NA	2	2	2	2	2	2	2	1	64.41178443	0	NA	66.41727266	0	0	63	0	0	64	0	0	68	0	0	67	0	0	67	0	0	0	2232	2	2	2	1
10002935	2016	60	2	156	77.8	22.5	141	71	226	157	78	116	112	NA	2	2	2	1	1	1	2	2	68.61055388	0	NA	62.17006146	0	0	NA	NA	NA	NA	NA	NA	NA	NA	NA	NA	NA	NA	NA	NA	NA	0	365	2	1	1	2
10002938	2016	34	2	163.7	91.4	27.8	128	80	150	84	44	91	102	5.2	2	2	2	2	2	1	2	3	73.52525005	0	NA	NA	NA	NA	NA	NA	NA	NA	NA	NA	62	0	0	NA	NA	NA	NA	NA	NA	0	1426	1	2	2	1
10002939	2016	59	2	154.8	75.6	22	104	60	169	41	58	94	108	5.9	2	2	2	2	2	2	2	2	73.74508489	0	NA	72.13663305	0	0	77	0	0	77	0	0	68	0	0	68	0	0	70	0	0	0	2196	2	1	1	2
10002940	2016	41	2	161	75.6	21.6	100	50	170	57	65	92	101	5.2	2	2	2	2	2	2	2	3	65.72889756	0	NA	67.18256792	0	0	59	0	1	NA	NA	NA	65	0	0	62	0	0	62	0	0	1	740	2	1	1	2
10002944	2016	26	1	161.3	92	30.2	119	73	195	71	55	142	100	5.3	2	2	2	1	2	1	2	2	87.58713804	0	NA	NA	NA	NA	NA	NA	NA	82	0	0	83	0	0	89	0	0	103	0	0	0	2193	1	2	2	1
10002945	2016	50	1	179.3	84.6	23.1	145	84	184	114	60	98	109	NA	1	2	1	1	2	1	2	1	63.82229776	0	NA	NA	NA	NA	NA	NA	NA	63	0	0	60	0	0	59	1	0	60	0	0	1	1875	2	1	2	2
10002946	2016	50	2	162.8	82.6	20	118	67	252	45	85	152	92	NA	2	2	2	2	2	2	2	2	62.984213	0	NA	NA	NA	NA	NA	NA	NA	72	0	0	NA	NA	NA	NA	NA	NA	NA	NA	NA	0	1105	2	1	1	2
10002948	2016	59	1	156.1	88	27.1	134	80	193	73	51	141	116	NA	2	2	2	1	1	2	2	1	83.68116181	0	NA	85.81250304	0	0	NA	NA	NA	89	0	0	74	0	0	NA	NA	NA	NA	NA	NA	0	1472	2	2	2	1
10002949	2016	50	1	168.4	87.2	23.6	119	84	234	157	52	171	123	NA	2	2	2	2	2	2	1	2	91.81649398	0	NA	98.88900882	0	0	NA	NA	NA	NA	NA	NA	NA	NA	NA	NA	NA	NA	NA	NA	NA	0	365	2	1	2	1
10002950	2016	47	2	153.5	73.6	19.5	110	60	193	34	69	99	106	5.5	2	2	1	2	2	1	2	1	72.40846362	0	NA	71.26120763	0	0	NA	NA	NA	NA	NA	NA	NA	NA	NA	NA	NA	NA	NA	NA	NA	0	304	2	1	1	2
10002951	2016	46	2	154.1	117.4	42.1	144	90	186	68	64	108	112	6	1	2	2	2	2	2	2	3	72.85677111	0	NA	69.06809053	0	0	NA	NA	NA	NA	NA	NA	NA	NA	NA	NA	NA	NA	NA	NA	NA	0	365	2	2	2	1
10002953	2016	49	2	152.6	77	20.2	128	80	155	48	69	71	99	5.1	2	2	2	2	2	2	2	3	80.57662149	0	NA	81.57260078	0	0	78	0	0	81	0	0	76	0	0	70	0	0	74	0	0	0	2263	2	1	1	2
10002956	2016	26	1	165.3	72.6	21	102	62	190	55	52	123	109	5.6	NA	NA	NA	NA	NA	NA	NA	NA	93.37550121	0	NA	92.36956461	0	0	NA	NA	NA	NA	NA	NA	NA	NA	NA	NA	NA	NA	NA	NA	NA	0	457	1	1	1	2
10002959	2016	24	1	178.7	78	22.2	115	64	193	133	43	132	98	5.5	2	2	2	2	1	2	2	3	88.52143311	0	NA	93.20332554	0	0	81	0	0	82	0	0	NA	NA	NA	NA	NA	NA	74	0	0	0	2242	1	1	1	2
10002960	2016	24	2	154.1	80.4	23.2	112	66	161	85	46	103	NA	5.2	2	2	2	2	2	2	2	2	97.15139335	0	NA	88.20872642	0	0	86	0	0	NA	NA	NA	88	0	0	81	0	0	84	0	0	0	2221	1	1	1	2
10002961	2016	33	2	159.3	81	22.7	126	83	197	61	59	127	99	4.9	2	2	2	2	2	1	2	1	80.14342844	0	NA	78.2007312	0	0	75	0	0	67	0	0	64	0	0	61	0	0	NA	NA	NA	0	2235	1	1	1	2
10002962	2016	33	2	160.9	77	21.5	108	72	180	33	81	95	98	5.2	2	2	2	2	2	1	1	2	85.63903719	0	NA	124.823751	0	0	NA	NA	NA	91	0	0	96	0	0	87	0	0	86	0	0	0	2245	1	1	1	2
10002963	2016	40	2	158.5	76	19.3	109	79	217	111	68	143	103	5.6	2	2	2	2	2	2	2	2	78.35629368	0	NA	86.35345802	0	0	81	0	0	NA	NA	NA	71	0	0	78	0	0	NA	NA	NA	0	1873	2	1	1	2
10002964	2016	58	1	183	86.2	22.2	125	75	203	123	61	117	105	NA	2	2	2	1	1	2	2	1	70.44721576	0	NA	71.90894181	0	0	NA	NA	NA	70	0	0	74	0	0	71	0	0	70	0	0	0	2196	2	1	1	1
10002965	2016	40	1	158.7	76	21.4	131	89	220	96	74	129	103	NA	2	2	2	2	2	2	2	3	74.61381212	0	NA	78.81183826	0	0	NA	NA	NA	76	0	0	68	0	0	71	0	0	72	0	0	0	2243	2	1	1	2
10002968	2016	59	1	166	87	22	120	88	190	52	74	95	117	6.4	2	1	2	1	2	2	2	1	91.79149687	0	NA	NA	NA	NA	NA	NA	NA	81	0	0	NA	NA	NA	NA	NA	NA	NA	NA	NA	0	1263	2	1	1	1
10002974	2016	42	2	168.3	78	20.2	111	72	243	38	76	152	98	4.9	2	2	2	2	2	2	2	2	77.2667342	0	NA	NA	NA	NA	NA	NA	NA	72	0	0	NA	NA	NA	76	0	0	73	0	0	0	2216	2	1	1	2
10002975	2016	48	1	167.8	92.6	28.6	135	94	165	77	40	112	100	5.6	2	2	2	1	2	1	2	2	69.14569546	0	NA	62.13078876	0	0	64	0	0	NA	NA	NA	65	0	0	60	0	0	70	0	0	0	2228	2	2	2	1
10002978	2016	31	2	159.7	65.6	20.3	108	72	176	30	81	88	86	5.2	2	2	2	2	1	2	2	3	80.30164776	0	NA	118.3559814	0	0	NA	NA	NA	89	1	0	86	0	0	85	0	0	83	0	0	1	1070	1	1	1	2
10002981	2016	46	2	158.1	72	19.9	100	65	181	53	60	110	93	NA	2	2	2	2	2	2	2	2	88.37055419	0	NA	84.57499531	0	0	89	0	0	82	0	0	76	0	0	73	0	0	70	0	0	0	2207	2	1	1	2
10002982	2016	46	1	167.3	93	26.5	125	92	262	389	44	150	91	NA	2	2	1	1	2	1	1	1	61.29275451	0	NA	65.6913698	0	0	NA	NA	NA	65	0	0	63	0	0	63	0	0	67	0	0	0	2223	2	2	2	1
10002984	2016	69	1	161.8	81	22.1	138	96	172	51	59	107	112	5.8	2	2	2	2	2	2	2	1	65.37615485	0	NA	69.35807859	0	0	63	0	0	64	0	0	57	1	0	NA	NA	NA	NA	NA	NA	1	1467	3	1	1	2
10002985	2016	59	1	169.8	86	23.4	150	92	206	214	44	129	98	5.2	2	2	2	2	2	2	2	1	80.12099781	0	NA	72.49545536	0	0	82	0	0	NA	NA	NA	71	0	0	NA	NA	NA	74	0	0	0	2020	2	1	2	1
10002986	2016	35	1	168.6	74	20.3	114	70	195	80	72	105	98	5.1	2	2	2	2	2	1	2	3	72.29794015	0	NA	77.5287743	0	0	NA	NA	NA	NA	NA	NA	NA	NA	NA	NA	NA	NA	NA	NA	NA	0	243	1	1	1	2
10002988	2016	60	1	169.2	77	21.5	130	84	248	115	42	202	104	5.5	2	2	2	1	2	2	2	3	83.27848573	0	NA	80.50113384	0	0	NA	NA	NA	78	0	0	81	0	0	NA	NA	NA	NA	NA	NA	0	1441	2	1	1	2
10002989	2016	49	1	180.2	91	24.8	124	80	213	104	49	148	110	6.1	2	2	2	2	2	2	2	2	78.88657494	0	NA	NA	NA	NA	82	0	0	77	0	0	72	0	0	74	0	0	79	0	0	0	2251	2	1	2	1
10002990	2016	25	2	166.9	75.2	22	108	68	NA	52	72	82	86	4.9	2	2	2	2	2	1	2	3	94.35367597	0	NA	88.66817137	0	0	92	0	0	91	0	0	96	0	NA	87	0	0	90	0	0	0	2168	1	1	1	2
10002992	2016	51	1	176.5	77	22.1	124	77	149	63	47	92	91	5.1	2	2	2	2	2	1	2	2	67.95301704	0	NA	NA	NA	NA	69	0	0	69	0	0	61	0	0	65	0	0	64	0	0	0	2250	2	1	1	2
10002993	2016	55	1	170	101	30.4	162	111	257	129	60	179	101	5.6	2	2	2	2	2	2	2	3	61.42110679	0	NA	61.104299	0	0	52	0	1	63	0	0	60	0	0	54	1	0	52	1	0	1	844	2	2	2	1
10002994	2016	45	2	156.7	73	18.6	99	67	202	38	87	101	89	5.5	2	2	2	2	2	2	2	2	73.31780025	0	NA	82.05099107	0	0	NA	NA	NA	NA	NA	NA	76	0	0	NA	NA	NA	NA	NA	NA	0	1873	2	1	1	2
10002995	2016	35	2	159.5	91	25.1	116	74	176	58	70	95	97	4.9	2	2	2	2	2	1	2	1	76.34162215	0	NA	80.76185491	0	0	79	0	0	80	0	0	82	0	0	NA	NA	NA	75	0	0	0	2250	1	2	2	1
10002999	2016	35	2	161.9	98	26.5	123	76	332	239	90	227	NA	4.8	2	2	2	2	2	2	1	3	130.1020528	0	NA	100.5885569	0	0	NA	NA	NA	NA	NA	NA	NA	NA	NA	NA	NA	NA	NA	NA	NA	0	365	1	2	2	1
10003001	2016	37	2	163.2	71	20.7	111	69	230	106	76	147	85	NA	2	2	2	2	2	2	2	3	84.31283885	0	NA	NA	NA	NA	NA	NA	NA	NA	NA	NA	83	0	0	80	0	0	81	0	0	0	2214	1	1	1	2
10003003	2016	45	2	159.8	105	32.9	160	84	200	45	78	116	121	NA	2	2	2	2	2	2	2	2	81.11434555	0	NA	76.54334873	0	0	74	1	0	NA	NA	NA	NA	NA	NA	82	0	0	89	0	0	1	779	2	2	2	1
10003004	2016	69	1	165	66.4	17.9	138	80	187	69	65	105	134	5.9	2	2	2	2	1	2	2	1	72.47186376	0	NA	74.17448755	0	0	70	0	0	NA	NA	NA	NA	NA	NA	NA	NA	NA	NA	NA	NA	0	664	3	1	1	2
10003005	2016	48	1	168.8	99.6	30	138	60	145	107	51	89	108	5.5	2	1	2	1	1	2	2	3	63.86832033	0	NA	58.36464744	0	1	NA	NA	NA	NA	NA	NA	61	0	0	49	1	0	52	1	0	1	365	2	2	2	1
10003009	2016	46	1	170.9	99	29	134	80	189	94	49	127	104	5.6	2	2	2	2	2	1	2	1	84.84743873	0	NA	84.3253494	0	0	90	0	0	83	0	0	77	0	0	76	0	0	64	0	0	0	2334	2	2	2	1
10003010	2016	37	1	164.4	80.4	24.2	110	60	209	118	50	149	104	5.2	2	2	2	2	2	2	2	2	80.14819991	0	NA	NA	NA	NA	83	0	0	NA	NA	NA	76	0	0	NA	NA	NA	76	0	0	0	2306	1	1	2	2
10003013	2016	38	1	181.1	88	24	127	88	231	273	44	153	94	5	2	2	2	2	2	2	2	3	83.73989358	0	NA	84.22748504	0	0	84	0	0	88	0	0	86	0	1	88	0	0	86	0	0	1	1489	1	1	2	1
10003014	2016	24	1	172.1	78	22.4	128	80	174	38	74	92	298	8.7	2	1	2	2	1	2	2	2	76.25573574	0	NA	75.36754337	0	0	96	0	0	88	0	0	80	0	0	83	0	0	75	0	0	0	2202	1	1	1	2
10003016	2016	30	1	169.3	99	32.1	120	85	161	131	37	112	244	10.8	2	2	2	2	2	2	2	2	104.6998788	0	NA	105.3184091	0	0	95	0	0	102	0	0	77	0	0	88	0	0	84	0	0	0	2316	1	2	2	1
10003017	2016	51	1	167.1	91.3	26	105	70	195	128	50	132	100	5.5	2	2	2	1	2	1	2	1	71.30113154	0	NA	73.61519463	0	0	69	0	0	76	0	0	72	0	0	NA	NA	NA	NA	NA	NA	0	1364	2	2	2	1
10003019	2016	59	1	156.3	95	29.4	133	81	219	55	90	112	127	NA	1	2	2	1	2	2	2	1	115.7738352	0	NA	112.9677866	0	0	110	0	0	NA	NA	NA	116	0	0	107	0	0	117	0	0	0	2253	2	2	2	1
10003020	2016	64	1	170.9	74.8	19.9	154	89	182	137	62	106	145	NA	2	1	2	2	1	2	2	2	70.24958657	0	NA	70.8490543	0	0	65	0	0	NA	NA	NA	NA	NA	NA	NA	NA	NA	NA	NA	NA	0	731	2	1	1	2
10003021	2016	65	1	172.4	91.6	27.3	156	88	182	130	43	131	140	NA	2	1	1	1	2	2	1	3	80.20077674	0	NA	87.47656383	0	0	81	0	0	84	0	0	79	0	0	77	0	0	NA	NA	NA	0	1864	3	2	2	1
10003022	2016	52	2	141.5	70.4	20.4	123	64	168	52	51	122	104	NA	2	2	2	2	2	2	2	3	105.3605799	0	NA	NA	NA	NA	NA	NA	NA	79	0	0	80	0	0	72	0	0	68	0	0	0	2245	2	1	1	2
10003023	2016	62	1	168.1	91.6	26.9	129	92	225	257	54	142	112	NA	1	2	1	2	1	2	2	1	77.88141253	0	NA	83.3519536	0	0	83	0	0	80	0	0	NA	NA	NA	NA	NA	NA	NA	NA	NA	0	1118	2	2	2	1
10003028	2016	36	1	174.2	87	24.4	132	86	218	217	44	153	97	5.4	2	2	2	2	2	1	1	3	80.78093021	0	NA	86.66529596	0	0	92	0	0	NA	NA	NA	69	0	0	71	0	0	NA	NA	NA	0	2235	1	1	2	1
10003029	2016	38	1	170.2	86.5	26.6	128	82	227	105	49	178	106	5.9	2	2	2	1	2	1	2	3	62.15259255	0	NA	61.69097	0	0	62	0	0	55	0	1	60	0	0	61	0	0	55	1	0	1	1126	1	2	2	1
10003030	2016	45	2	151.8	69	18.9	121	88	182	40	56	129	93	5.1	2	2	2	2	2	2	2	3	75.75182694	0	NA	77.85271797	0	0	86	0	0	81	0	0	81	0	0	77	0	0	84	0	0	0	2340	2	1	1	2
10003031	2016	28	2	166.9	80	22.5	114	68	172	57	59	104	91	5.3	2	2	2	2	2	2	1	3	78.92054256	0	NA	87.37973651	0	0	NA	NA	NA	NA	NA	NA	NA	NA	NA	NA	NA	NA	NA	NA	NA	0	396	1	1	1	2
10003035	2016	62	1	161.1	93	27	150	94	184	103	60	113	99	NA	2	2	2	2	2	1	1	1	62.77051486	0	NA	NA	NA	NA	NA	NA	NA	59	0	1	NA	NA	NA	NA	NA	NA	NA	NA	NA	1	1158	2	2	2	1
10003036	2016	46	1	170.2	78	20.7	124	74	192	133	63	118	112	NA	2	2	2	2	2	2	2	3	79.27181451	0	NA	70.39239822	0	0	79	0	0	79	0	0	71	0	0	74	0	0	69	0	0	0	2211	2	1	1	2
10003037	2016	38	2	152	77	20.5	118	71	191	77	58	120	93	NA	2	2	2	2	2	2	2	3	103.2144775	0	NA	104.647499	0	0	106	0	0	NA	NA	NA	NA	NA	NA	NA	NA	NA	NA	NA	NA	0	852	1	1	1	2
10003043	2016	65	1	161.8	81.5	23.2	135	74	201	89	49	149	95	5.7	2	2	2	1	2	2	2	3	61.21965356	0	NA	63.8570332	0	0	64	0	0	NA	NA	NA	NA	NA	NA	NA	NA	NA	NA	NA	NA	0	736	3	1	2	2
10003044	2016	68	1	161	82.5	24	208	111	215	81	59	141	120	6.1	1	2	2	2	2	1	2	1	67.30349382	0	NA	67.02209183	0	0	61	0	0	69	0	0	64	0	0	51	1	0	50	1	0	1	1830	3	1	2	2
10003045	2016	62	2	150.7	92	26.4	179	100	249	270	56	155	96	5.9	2	2	2	2	2	2	2	2	65.8156005	0	NA	64.49086096	0	0	63	0	0	64	0	0	67	0	0	65	0	0	67	0	0	0	2198	2	2	2	1
10003048	2016	66	2	155	84	22.4	165	72	246	65	117	115	105	5.7	2	2	2	2	1	2	2	2	79.67277919	0	NA	79.32966272	0	0	81	0	0	82	0	0	NA	NA	NA	NA	NA	NA	NA	NA	NA	0	1100	3	1	1	2
10003050	2016	64	1	166.3	82.5	19.9	132	84	170	106	70	84	98	5.6	1	2	2	1	2	2	2	1	80.55844142	0	NA	75.76900057	0	0	NA	NA	NA	NA	NA	NA	NA	NA	NA	NA	NA	NA	NA	NA	NA	0	365	2	1	1	2
10003051	2016	67	1	159.7	88.5	24.9	156	83	221	151	42	162	123	6.8	1	1	2	2	2	2	2	2	63.58202836	0	NA	NA	NA	NA	59	0	1	65	1	0	58	1	0	NA	NA	NA	NA	NA	NA	1	736	3	1	2	1
10003052	2016	65	2	149.7	109	32.1	174	90	197	81	54	147	93	5.3	2	2	2	2	2	2	2	3	90.377071	0	NA	81.23054317	0	0	84	0	0	NA	NA	NA	80	0	0	NA	NA	NA	NA	NA	NA	0	1465	3	2	2	1
10003053	2016	54	2	155.5	71.5	19.7	110	65	217	194	76	108	NA	5.8	2	2	2	2	2	1	1	3	68.47755635	0	NA	66.02150847	0	0	64	0	0	69	0	0	66	0	0	71	0	0	64	0	0	0	2198	2	1	1	2
10003054	2016	57	2	148.2	82.5	24.6	204	99	191	132	81	97	NA	5.3	2	2	2	2	2	1	2	3	84.72125553	0	NA	91.41862317	0	0	84	0	0	NA	NA	NA	NA	NA	NA	90	0	0	87	0	0	0	2198	2	1	1	2
10003056	2016	65	1	163.3	71	19.6	114	70	253	118	62	183	NA	5.9	2	2	2	1	1	2	2	3	95.39699728	0	NA	94.97990457	0	0	89	0	0	103	0	0	NA	NA	NA	89	0	0	93	0	0	0	2198	3	1	1	2
10003057	2016	55	1	164.5	79.5	20.7	124	72	213	63	70	139	83	5.5	2	2	2	2	1	2	2	2	81.75169855	0	NA	74.92044239	0	0	80	0	0	NA	NA	NA	77	0	0	NA	NA	NA	82	0	0	0	2198	2	1	1	2
10003058	2016	52	1	169.3	81.5	23.2	156	102	232	217	63	141	NA	5.5	2	2	2	1	2	1	1	1	92.20861833	0	NA	90.29379818	0	0	88	0	0	89	0	0	NA	NA	NA	NA	NA	NA	65	0	0	0	2198	2	1	2	2
10003060	2016	55	1	175.3	69	19.9	124	79	193	63	74	110	104	5.4	2	2	2	2	1	2	2	3	67.28740117	0	NA	69.41272575	0	0	67	0	0	64	0	0	67	0	0	70	0	0	75	0	0	0	2198	2	1	1	2
10003061	2016	49	1	175.9	94.5	26.8	163	100	178	171	51	114	96	5.7	2	2	2	1	2	2	1	2	73.94033138	0	NA	69.15338695	0	0	66	0	0	68	0	0	NA	NA	NA	71	0	0	74	0	0	0	2198	2	2	2	1
10003063	2016	62	2	146.8	85	24.5	122	74	257	122	65	179	92	5.5	2	2	2	2	2	2	1	2	82.70124583	0	NA	NA	NA	NA	NA	NA	NA	NA	NA	NA	NA	NA	NA	NA	NA	NA	86	0	0	0	2198	2	1	1	2
10003064	2016	69	1	167.7	84	24.5	119	65	190	57	56	132	108	6	2	2	1	2	2	1	2	3	69.64508968	0	NA	70.27278401	0	0	NA	NA	NA	NA	NA	NA	NA	NA	NA	NA	NA	NA	NA	NA	NA	0	365	3	1	2	2
10003066	2016	72	1	164.2	84.5	22	160	79	179	151	39	128	NA	5.6	2	2	2	2	2	2	2	2	62.28212479	0	NA	62.03605695	0	0	61	0	0	NA	NA	NA	NA	NA	NA	NA	NA	NA	NA	NA	NA	0	736	3	1	1	2
10003067	2016	67	2	155.5	59	17.2	118	70	182	108	63	108	NA	5.6	2	2	2	2	1	2	2	3	72.35793958	0	NA	67.28760103	0	0	64	0	0	67	0	0	66	0	0	NA	NA	NA	NA	NA	NA	0	1465	3	1	1	2
10003068	2016	56	1	181.5	87.5	23.8	157	100	168	84	38	129	116	5.7	2	2	2	1	2	2	2	3	76.94655055	0	NA	80.91793534	0	0	71	0	0	84	0	0	NA	NA	NA	NA	NA	NA	NA	NA	NA	0	1100	2	1	2	1
10003070	2016	62	2	149.8	73.5	21.3	106	64	203	141	61	129	NA	5.7	2	2	2	1	1	2	2	3	61.88060406	0	NA	66.56879263	0	0	NA	NA	NA	NA	NA	NA	67	0	0	65	0	0	60	0	0	0	2198	2	1	1	2
10003074	2016	25	1	172.8	73.5	21.5	118	62	198	154	80	102	NA	5	2	2	2	2	2	1	2	2	115.5824889	0	NA	119.9839937	0	0	111	0	0	116	0	0	113	0	1	100	0	0	107	0	0	1	1465	1	1	1	2
10003076	2016	76	1	164.8	86	25.3	126	63	172	64	65	92	NA	5.9	1	2	2	2	2	2	2	2	67.74023361	0	NA	NA	NA	NA	63	1	0	71	1	0	NA	NA	NA	NA	NA	NA	NA	NA	NA	1	736	3	2	2	1
10003079	2016	48	2	149.1	80.5	25.1	141	73	219	61	90	115	95	5.4	2	2	2	2	2	2	1	3	94.53053849	0	NA	98.01174484	0	0	85	0	0	91	0	0	89	0	1	NA	NA	NA	NA	NA	NA	1	1465	2	2	2	2
10003082	2016	32	1	172.6	94	30.4	124	77	192	263	36	123	99	5.4	2	2	2	2	2	1	2	2	65.95657533	0	NA	71.11942377	0	0	71	0	0	NA	NA	NA	67	0	0	55	1	0	65	0	0	1	1855	1	2	2	1
10003083	2016	38	2	171.7	88.2	23.5	111	72	140	83	52	81	99	5.3	2	2	2	2	2	1	2	1	76.96327247	0	NA	74.00709724	0	0	75	0	0	78	0	0	79	0	0	74	0	0	67	0	0	0	2155	1	1	1	2
10003084	2016	23	1	166.1	89.2	25.2	142	70	152	80	44	104	96	5.2	2	2	2	2	2	2	2	2	109.6595198	0	NA	115.1181622	0	0	101	0	0	104	0	0	102	0	0	101	0	0	89	0	0	0	2164	1	2	2	1
10003086	2016	62	1	159.8	78.2	21.9	133	69	203	126	66	124	109	NA	1	2	2	2	1	1	2	1	72.76355044	0	NA	71.48739197	0	0	73	0	0	NA	NA	NA	66	0	0	69	0	0	71	0	0	0	2201	2	1	1	2
10003091	2016	33	1	173.4	84	23.9	124	70	274	142	57	188	96	5.3	2	2	2	2	1	2	1	2	92.04160672	0	NA	90.50033011	0	0	NA	NA	NA	NA	NA	NA	NA	NA	NA	NA	NA	NA	NA	NA	NA	0	426	1	1	2	2
10003092	2016	41	1	167.9	78	21.9	128	80	140	138	45	76	108	5.4	1	2	1	1	2	2	2	3	79.82675187	0	NA	70.19393018	0	0	72	0	0	76	0	0	69	0	0	60	0	0	62	0	0	0	2257	2	1	1	2
10003093	2016	48	1	170	90	26	118	70	297	157	72	201	113	5.8	2	2	2	2	2	2	2	1	64.57443157	0	NA	73.02161126	0	0	67	0	0	66	0	0	63	0	0	62	0	0	58	1	0	1	2255	2	2	2	1
10003095	2016	60	1	162.1	87.2	26.1	118	75	191	160	58	107	147	6.8	1	2	2	2	2	1	2	1	70.65306641	0	NA	60.95519718	0	0	59	0	1	65	0	0	60	0	0	60	0	0	69	0	0	1	710	2	2	2	1
10003098	2016	48	1	174.5	94	25.7	122	85	211	168	53	143	130	6.1	2	2	2	2	2	2	2	2	78.3094298	0	NA	82.16964621	0	0	75	0	0	82	0	0	77	0	0	80	0	0	75	0	0	0	2166	2	2	2	1
10003099	2016	38	1	171.9	76.2	20.7	128	79	175	44	79	88	87	NA	2	2	2	2	2	1	1	1	75.72033985	0	NA	82.03603256	0	0	76	0	0	78	0	0	69	0	0	73	0	0	NA	NA	NA	0	1826	1	1	1	2
10003101	2016	47	1	176.7	76.2	20.6	119	83	201	55	75	116	101	NA	2	2	2	2	2	2	2	1	76.75829864	0	NA	76.29589819	0	0	74	0	0	77	0	0	73	0	0	NA	NA	NA	NA	NA	NA	0	1458	2	1	1	2
10003102	2016	51	2	155.1	67.4	21.6	117	77	171	41	90	73	105	NA	2	2	2	2	2	2	2	3	68.52298477	0	NA	70.3377478	0	0	61	0	0	60	0	0	64	0	0	57	1	0	63	0	0	1	1815	2	1	1	2
10003103	2016	56	2	156.6	83.2	22.1	108	66	214	45	61	138	101	5.3	2	2	2	2	2	2	2	1	68.85753223	0	NA	71.97519871	0	0	66	0	0	NA	NA	NA	71	0	0	68	0	0	75	0	0	0	2218	2	1	1	2
10003104	2016	51	2	168.8	86.2	22	118	78	228	128	66	147	95	5.5	2	2	2	2	2	2	2	2	67.46785366	0	NA	68.14216895	0	0	68	0	0	66	0	0	64	0	0	62	0	0	NA	NA	NA	0	1941	2	1	1	2
10003105	2016	62	2	152.2	72	17.7	110	66	271	125	85	147	109	5.5	2	2	1	2	2	2	2	3	78.11198111	0	NA	NA	NA	NA	75	0	0	79	1	0	80	0	0	68	0	0	NA	NA	NA	1	1035	2	1	1	2
10003106	2016	64	2	148.1	86.2	24.9	136	84	181	39	68	93	96	4.9	2	2	2	2	1	2	1	3	78.86463376	0	NA	68.16461239	0	0	66	0	0	NA	NA	NA	NA	NA	NA	NA	NA	NA	NA	NA	NA	0	737	2	1	1	2
10003111	2016	53	1	164.8	78	21.4	127	55	238	170	58	159	100	5.6	2	2	2	2	2	1	2	2	62.76386108	0	NA	65.30931019	0	0	61	0	0	62	0	0	61	0	0	61	0	0	61	0	0	0	2165	2	1	1	2
10003113	2016	45	1	174.2	92.6	26.7	120	73	245	170	48	177	135	6.9	2	2	2	1	2	1	1	2	68.81769376	0	NA	NA	NA	NA	NA	NA	NA	71	0	0	69	0	0	NA	NA	NA	65	0	0	0	2198	2	2	2	1
10003114	2016	67	2	161.8	74.4	18.8	125	75	189	204	39	113	100	NA	1	2	2	2	1	1	2	3	71.10238013	0	NA	69.88787063	0	0	NA	NA	NA	NA	NA	NA	60	0	0	58	1	0	65	0	0	1	1845	3	1	1	2
10003115	2016	60	2	138.8	75.8	21.4	106	49	190	76	51	119	123	NA	2	2	2	2	1	2	2	3	86.87163317	0	NA	78.47736363	0	0	NA	NA	NA	NA	NA	NA	NA	NA	NA	NA	NA	NA	NA	NA	NA	0	365	2	1	1	2
10003116	2016	54	1	169.4	77	21	136	90	224	102	59	141	111	NA	1	2	2	2	2	2	2	2	92.66245785	0	NA	90.73615718	0	0	NA	NA	NA	NA	NA	NA	94	0	0	96	0	0	90	0	0	0	2167	2	1	1	2
10003117	2016	61	1	163.7	76.6	20.4	121	68	200	87	71	112	147	NA	1	1	2	1	2	1	2	1	80.50113384	0	NA	82.49845468	0	0	NA	NA	NA	79	0	0	81	0	0	71	0	0	74	0	0	0	2177	2	1	1	2
10003118	2016	47	2	163.3	89.6	27.4	110	76	196	140	58	117	113	6	2	2	2	2	2	2	2	3	74.81230188	0	NA	70.83192225	0	0	66	0	0	71	0	0	76	0	0	74	0	0	72	0	0	0	2158	2	2	2	2
10003119	2016	62	2	150.7	84	23.2	116	78	210	65	65	127	107	5.8	2	2	1	2	1	2	2	3	75.31455492	0	NA	69.93719638	0	0	NA	NA	NA	69	0	0	NA	NA	NA	68	0	0	NA	NA	NA	0	1969	2	1	1	2
10003120	2016	57	2	162.2	83.3	21.7	98	64	211	84	70	120	98	5.5	2	2	2	2	1	2	2	3	65.34817317	0	NA	68.16753404	0	0	61	0	0	56	0	1	NA	NA	NA	NA	NA	NA	NA	NA	NA	1	1206	2	1	1	2
10003121	2016	37	1	176	81.6	23.5	120	72	187	124	50	120	100	5.3	2	2	2	2	2	1	1	3	108.4293289	0	NA	97.10746705	0	0	113	0	0	103	0	0	98	0	0	96	0	0	91	0	0	0	2068	1	1	2	2
10003122	2016	48	2	157.2	77	20.5	107	70	213	120	61	147	96	5.5	2	2	2	2	2	2	2	3	71.97226705	0	NA	66.20406927	0	0	NA	NA	NA	67	0	0	70	0	0	70	0	0	81	0	0	0	2207	2	1	1	2
10003124	2016	31	1	179.6	134.6	44.8	132	85	182	168	48	125	120	6.3	2	2	2	2	2	1	1	3	103.7192034	0	NA	111.1982243	0	0	116	0	0	94	0	0	96	0	0	104	0	0	99	0	0	0	2184	1	2	2	1
10003125	2016	43	1	170.2	73	20.4	141	86	217	42	84	119	101	NA	2	2	2	2	2	1	2	2	83.00680016	0	NA	80.28961561	0	0	NA	NA	NA	NA	NA	NA	NA	NA	NA	NA	NA	NA	NA	NA	NA	0	365	2	1	1	2
10003126	2016	66	2	159	92	23.5	129	83	186	65	63	113	96	NA	2	2	2	1	1	1	2	1	94.0075095	0	NA	84.16352695	0	0	84	0	0	NA	NA	NA	87	0	0	86	0	0	84	0	0	0	2209	3	1	1	1
10003127	2016	43	1	170.2	78	20.7	132	76	196	149	70	111	98	NA	2	2	2	2	2	2	2	1	61.21395366	0	NA	61.43929097	0	0	65	0	0	57	0	1	56	1	0	56	1	0	60	0	0	1	1072	2	1	1	2
10003130	2016	47	1	169.9	77.8	19.2	148	100	236	335	68	118	97	5.2	2	2	2	2	2	1	1	1	72.99228805	0	NA	91.48791785	0	0	71	0	0	70	0	0	70	0	0	68	0	0	72	0	0	0	2205	2	1	1	2
10003131	2016	56	1	163.5	73.6	22.6	130	70	176	52	69	89	111	5.5	2	2	2	2	1	1	2	1	64.63118847	0	NA	68.22198334	0	0	67	0	0	61	0	0	66	0	0	NA	NA	NA	64	0	0	0	2324	2	1	1	2
10003132	2016	58	1	165.6	112.2	35.3	128	70	196	129	58	113	154	7.2	1	1	1	2	2	2	2	3	95.30525118	0	NA	NA	NA	NA	101	0	0	NA	NA	NA	NA	NA	NA	NA	NA	NA	NA	NA	NA	0	799	2	2	2	1
10003133	2016	67	1	163.9	108.2	34.4	138	70	228	156	47	157	106	5.6	1	2	2	2	2	2	2	1	65.93038234	0	NA	67.30349382	0	0	73	0	0	73	0	0	63	0	0	NA	NA	NA	60	0	0	0	2311	3	2	2	1
10003134	2016	40	1	174.4	105	33	144	90	221	173	52	142	102	5.9	2	2	2	2	2	1	1	2	87.09765746	0	NA	72.86016773	0	0	77	0	0	83	0	0	NA	NA	NA	76	0	0	86	0	0	0	2185	2	2	2	1
10003135	2016	68	1	159.2	96.6	27.7	150	80	263	223	64	164	155	7.9	1	1	1	2	2	1	2	1	62.56786362	0	NA	56.92780752	0	1	NA	NA	NA	NA	NA	NA	57	1	0	45	1	0	NA	NA	NA	1	365	3	2	2	1
10003141	2016	45	1	170.9	67.8	18.6	105	66	155	50	89	54	93	4.9	2	2	2	2	2	2	2	2	84.20263854	0	NA	80.33002049	0	0	NA	NA	NA	92	0	0	78	0	0	NA	NA	NA	81	0	0	0	2082	2	1	1	2
10003142	2016	47	1	160.1	87.2	27.4	126	83	181	99	53	128	97	5.2	2	2	2	2	1	2	2	3	68.75555196	0	NA	NA	NA	NA	67	0	0	63	0	0	71	0	0	65	0	0	65	0	0	0	2332	2	2	2	1
10003143	2016	54	1	174.1	90	24.9	213	127	196	76	69	111	154	6.8	2	2	1	2	1	2	2	1	62.42805696	0	NA	66.49627113	NA	0	NA	NA	NA	66	0	0	62	0	0	NA	NA	NA	NA	NA	NA	0	2204	2	1	2	1
10003144	2016	49	2	160.2	80.4	22.8	124	87	227	61	76	144	105	5.1	2	2	2	2	2	1	2	3	66.20406927	0	NA	NA	NA	NA	NA	NA	NA	78	0	0	76	0	0	NA	NA	NA	74	0	0	0	2163	2	1	1	2
10003145	2016	53	2	168.6	96	26.9	137	86	214	92	44	165	106	5.7	1	2	2	2	2	1	1	3	71.09730841	0	NA	NA	NA	NA	75	0	0	75	0	0	NA	NA	NA	75	0	0	74	0	0	0	2201	2	2	2	1
10003146	2016	45	2	161.2	76.8	21.1	113	79	183	56	76	87	90	5.3	2	2	2	2	2	1	1	1	88.92975273	0	NA	NA	NA	NA	101	0	0	97	0	0	NA	NA	NA	78	0	0	81	0	0	0	2164	2	1	1	2
10003147	2016	53	1	173	92.4	27.1	128	71	245	255	60	170	181	NA	2	2	2	1	2	1	2	1	66.42517137	0	NA	63.12529113	0	0	68	0	0	NA	NA	NA	NA	NA	NA	61	0	0	63	0	0	0	2229	2	2	2	1
10003149	2016	40	1	167.8	105.6	35.5	146	96	262	155	39	201	278	NA	2	2	2	2	2	2	2	3	106.0301674	0	NA	106.3168184	0	0	NA	NA	NA	NA	NA	NA	NA	NA	NA	NA	NA	NA	NA	NA	NA	0	365	2	2	2	1
10003151	2016	59	1	169.8	86	23.9	122	88	196	85	60	118	96	5.3	2	2	2	2	2	1	2	1	69.23140721	0	NA	78.61778898	0	0	NA	NA	NA	69	0	0	66	0	0	70	0	0	68	0	0	0	2234	2	1	2	1
10003153	2016	40	1	175.6	97	28.7	118	76	180	189	39	122	117	6.5	2	2	2	1	2	1	2	2	68.80328683	0	NA	74.08690968	0	0	68	0	0	66	0	0	70	0	0	72	0	0	68	0	0	0	2299	2	2	2	1
10003154	2016	49	1	167.1	82.6	24.1	138	92	201	156	41	127	112	5.4	2	2	2	2	1	1	2	2	73.94033138	0	NA	76.38987506	0	0	NA	NA	NA	70	0	0	65	0	0	69	0	0	64	0	0	0	2170	2	1	2	2
10003156	2016	40	1	178.9	90.2	24.9	120	82	150	110	48	85	102	5.2	2	2	2	2	2	2	2	3	79.37234415	0	NA	NA	NA	NA	NA	NA	NA	65	0	0	66	0	0	69	0	0	73	0	0	0	2016	2	1	2	1
10003159	2016	36	2	153.2	74	20.2	120	78	NA	145	95	83	90	5.6	2	2	2	2	2	1	2	1	100.5885569	0	NA	106.2405966	0	0	NA	NA	NA	NA	NA	NA	NA	NA	NA	NA	NA	NA	NA	NA	NA	0	365	1	1	1	2
10003160	2016	74	1	157.2	85.2	24.7	94	66	NA	103	61	108	NA	5.7	2	2	1	2	1	2	2	2	78.4138405	0	NA	73.74076725	0	0	NA	NA	NA	NA	NA	NA	81	0	0	89	0	0	NA	NA	NA	0	1813	3	1	2	1
10003161	2016	47	1	174.1	79	23	124	95	242	93	60	170	97	5.7	1	2	2	1	1	1	2	1	70.39239822	0	NA	66.03242055	0	0	NA	NA	NA	66	0	0	66	0	0	65	0	0	NA	NA	NA	0	1820	2	1	2	2
10003162	2016	46	1	175.4	82.6	22.7	121	84	185	100	73	93	99	5.2	2	2	2	2	2	1	2	2	66.09808929	0	NA	72.99228805	0	0	61	0	0	64	0	0	57	1	0	60	0	0	62	0	0	1	1515	2	1	1	2
10003163	2016	24	1	171.4	65	18.9	103	77	147	61	49	95	91	4.9	2	2	2	1	2	2	2	2	102.2656088	0	NA	95.69309318	0	0	90	0	0	90	0	0	85	0	0	93	0	0	96	0	0	0	2184	1	1	1	2
10003164	2016	31	1	163.7	70	21.4	119	91	154	26	67	81	94	5.5	2	2	2	2	2	1	2	3	87.62325554	0	NA	NA	NA	NA	75	0	0	NA	NA	NA	NA	NA	NA	NA	NA	NA	NA	NA	NA	0	728	1	1	1	2
10003165	2016	35	1	185.2	90.4	24.5	112	71	217	161	52	150	88	5.1	2	2	2	2	2	2	2	3	77.5287743	0	NA	75.99045224	0	0	78	0	0	76	0	0	74	0	0	69	0	0	68	0	0	0	2220	1	1	2	1
10003166	2016	45	1	177.5	90.2	23.8	104	58	149	55	44	96	97	NA	2	2	2	1	1	1	2	1	73.9089566	0	NA	79.27181451	0	0	70	0	0	NA	NA	NA	70	0	0	73	0	0	NA	NA	NA	0	1829	2	1	2	1
10003168	2016	39	1	172.9	70	18.8	118	74	182	63	70	95	101	NA	2	2	2	2	1	2	2	1	74.26467838	0	NA	72.86016773	0	0	78	0	0	NA	NA	NA	82	0	0	73	0	0	79	0	0	0	2176	1	1	1	2
10003169	2016	47	1	170.1	77	20.9	118	78	220	107	70	138	102	5.3	2	2	2	2	2	2	2	3	80.91462655	0	NA	78.3094298	0	0	74	0	0	NA	NA	NA	71	0	0	82	0	0	73	0	0	0	2290	2	1	1	2
10003170	2016	53	1	173.8	78	20.8	130	84	159	96	75	66	99	5.3	2	2	2	1	2	2	2	1	79.2417594	0	NA	77.7538872	1	0	69	0	0	NA	NA	NA	67	0	0	76	0	0	NA	NA	NA	1	273	2	1	1	2
10003175	2016	32	2	167.5	98	28.1	124	83	NA	116	52	138	92	5.4	NA	NA	NA	NA	NA	NA	NA	NA	94.44000987	0	NA	87.12727004	0	0	86	0	0	NA	NA	NA	79	0	NA	NA	NA	NA	NA	NA	NA	0	1493	1	2	2	1
10003178	2016	27	1	180	72	18.9	120	88	157	58	50	91	99	4.8	2	2	2	2	2	2	1	3	74.51998292	0	NA	NA	NA	NA	76	0	0	73	0	0	65	0	0	65	0	0	74	0	0	0	2082	1	1	1	2
10003179	2016	53	1	166.3	91	28.3	181	116	193	98	50	122	113	5.8	1	2	2	2	2	1	2	2	85.03888029	0	NA	NA	NA	NA	75	0	0	75	0	0	69	0	0	72	0	0	74	0	0	0	2089	2	2	2	1
10003180	2016	57	1	162	84.8	25.1	138	75	184	54	86	78	102	5.5	1	2	2	2	2	2	2	1	78.6795031	0	NA	77.21780462	0	0	NA	NA	NA	NA	NA	NA	NA	NA	NA	NA	NA	NA	NA	NA	NA	0	2205	2	2	2	2
10003181	2016	25	1	165.8	89	28.3	130	81	177	44	55	112	90	5.1	2	2	2	2	1	2	2	3	78.73931289	0	NA	82.44874196	0	0	80	0	0	77	0	0	75	0	0	77	0	0	81	0	0	0	2187	1	2	2	1
10003182	2016	46	1	172.7	85.2	26.5	126	82	173	158	40	111	98	5.4	2	2	2	2	2	1	1	3	68.3849617	0	NA	70.39239822	0	0	65	0	0	NA	NA	NA	62	0	0	57	1	1	62	0	0	1	1840	2	2	2	1
10003183	2016	32	1	169.8	87	23.9	135	86	172	159	67	78	106	5.8	2	2	2	2	1	1	2	1	98.28939548	0	NA	100.3489934	0	0	103	0	0	105	0	0	104	0	0	99	0	0	91	0	0	0	2212	1	1	2	1
10003184	2016	48	1	173.2	89	23.3	118	87	270	100	49	210	122	5.6	2	2	2	2	2	1	2	1	91.48791785	0	NA	NA	NA	NA	93	0	0	96	0	0	97	0	0	NA	NA	NA	93	0	0	0	2207	2	1	2	1
10003185	2016	46	1	176.1	85	23.4	126	85	188	347	39	78	108	NA	2	2	2	2	2	2	2	2	79.27181451	0	NA	82.0217817	0	0	NA	NA	NA	83	0	0	78	0	0	79	0	0	76	0	0	0	2198	2	1	2	1
10003186	2016	41	1	173.8	87	24.6	166	92	213	143	33	159	107	NA	2	2	2	1	2	1	2	2	62.69720006	0	NA	55.8899667	0	1	54	0	1	58	0	1	50	1	0	52	1	0	43	1	0	1	334	2	1	2	1
10003187	2016	53	2	147.8	62	18.9	115	69	194	50	82	84	95	NA	2	2	2	2	2	2	2	3	69.95427231	0	NA	70.71691803	0	0	NA	NA	NA	NA	NA	NA	73	0	0	69	0	0	75	0	0	0	2225	2	1	1	2
10003189	2016	61	2	151.8	88	25.3	134	70	286	72	68	194	102	5.7	2	2	2	2	2	2	1	3	66.12346455	0	NA	71.13355916	0	0	68	0	0	NA	NA	NA	73	0	0	71	0	0	68	0	0	0	2242	2	2	2	2
10003190	2016	49	2	160.5	87	24.5	110	60	132	51	63	53	96	5.9	1	2	1	2	2	2	2	3	72.71668284	0	NA	65.82131706	0	0	67	0	0	66	0	0	69	0	0	NA	NA	NA	64	0	0	0	2162	2	1	1	2
10003191	2016	45	2	170.1	80.6	20.2	100	60	235	44	111	98	119	5.8	2	2	2	2	1	1	2	1	68.87354319	0	NA	68.87354319	0	0	67	0	0	65	0	0	65	0	0	67	0	0	61	0	0	0	2239	2	1	1	2
10003193	2016	51	2	159.7	81	19.8	119	69	NA	72	71	131	102	5.9	2	2	2	2	2	2	2	3	89.21065858	0	NA	NA	NA	NA	76	0	0	68	0	0	72	0	NA	75	0	0	NA	NA	NA	0	1864	2	1	1	2
10003195	2018	67	1	177.4	81.4	22	129	84	NA	53	76	120	NA	5.5	2	2	1	2	1	2	NA	1	68	0	2	NA	NA	NA	68	0	0	NA	NA	NA	68	0	0	NA	NA	NA	NA	NA	NA	0	1414	3	1	1	2
10003196	2016	41	1	167.8	98	28.5	137	98	218	205	60	101	99	5.1	2	2	2	2	2	2	2	1	77.8213393	0	NA	NA	NA	NA	82	0	0	NA	NA	NA	NA	NA	NA	NA	NA	NA	NA	NA	NA	0	647	2	2	2	1
10003197	2016	57	1	175.3	101.4	27	146	88	214	234	71	95	NA	5.4	2	2	2	1	1	2	2	2	70.79972715	0	NA	77.21780462	0	0	NA	NA	NA	NA	NA	NA	NA	NA	NA	NA	NA	NA	NA	NA	NA	0	395	2	2	2	1
10003198	2016	43	2	162.1	85	22.6	124	69	164	147	45	94	106	5.5	2	2	2	2	2	2	2	1	91.8592764	0	NA	NA	NA	NA	80	0	0	81	0	0	79	0	0	87	0	0	81	0	0	0	2206	2	1	1	2
10003199	2016	39	2	159	87	24.2	108	80	179	109	44	120	96	5.8	2	2	2	1	2	1	2	2	75.18128092	0	NA	78.35629368	0	0	83	0	0	91	0	0	78	0	0	NA	NA	NA	75	0	0	0	2205	1	1	1	2
10003200	2016	40	2	164	84	19.9	117	90	192	61	66	102	89	NA	2	2	2	2	2	2	2	3	86.96759953	0	NA	86.35345802	0	0	81	0	0	79	0	0	70	0	0	75	0	0	77	0	0	0	2159	2	1	1	2
10003202	2016	52	1	163.2	102.3	27.2	121	75	259	259	46	154	118	NA	2	2	2	2	2	1	2	2	62.41784499	0	NA	62.76386108	0	0	NA	NA	NA	NA	NA	NA	NA	NA	NA	NA	NA	NA	NA	NA	NA	0	365	2	2	2	1
10003206	2016	44	2	160.6	70.4	17.7	110	70	192	70	57	117	103	5.9	2	2	2	2	2	2	2	3	89.50517748	0	NA	100.4366929	0	0	90	0	0	NA	NA	NA	91	0	0	84	0	0	NA	NA	NA	0	2221	2	1	1	2
10003207	2016	46	2	160.3	90	24.9	NA	NA	163	56	55	93	96	5.7	2	2	2	2	2	2	2	3	61.83446859	0	NA	74.81230188	0	0	70	0	0	65	0	0	NA	NA	NA	NA	NA	NA	NA	NA	NA	0	1140	2	1	1	1
10003208	2016	65	2	149.3	90.2	23.2	110	60	232	73	63	153	96	5.8	2	2	2	2	2	2	2	2	67.0523805	0	NA	NA	NA	NA	NA	NA	NA	NA	NA	NA	NA	NA	NA	NA	NA	NA	66	0	0	0	2156	3	1	1	1
10003209	2016	54	1	166.5	80	21.8	145	91	NA	124	68	120	205	7.8	2	2	2	1	2	1	2	1	92.66245785	0	NA	NA	NA	NA	90	0	0	91	0	0	86	0	0	NA	NA	NA	NA	NA	NA	0	1408	2	1	1	2
10003211	2016	40	2	167.9	84.2	17.6	105	56	220	147	95	98	92	5.3	2	2	2	1	2	2	2	1	69.13778304	0	NA	69.13778304	0	0	NA	NA	NA	67	0	0	72	0	0	68	0	0	68	0	0	0	2123	2	1	1	2
10003214	2016	38	2	155	70	18.9	86	32	196	66	60	123	80	5.4	2	2	2	2	2	2	2	3	86.67571574	0	NA	90.91183025	0	0	NA	NA	NA	NA	NA	NA	89	0	0	85	0	0	88	0	0	0	2127	1	1	1	2
10003216	2016	37	2	159.6	78.4	20.4	110	71	145	118	49	71	93	5.1	2	2	2	2	2	2	2	2	82.87267969	0	NA	79.51832267	0	0	NA	NA	NA	73	0	0	75	0	0	77	0	0	70	0	0	0	2172	1	1	1	2
10003217	2016	62	1	164.3	79.6	21.8	163	108	208	73	62	128	117	NA	2	2	2	2	2	2	2	1	60.00126576	0	NA	60.39342579	0	0	NA	NA	NA	NA	NA	NA	NA	NA	NA	NA	NA	NA	NA	NA	NA	0	365	2	1	1	2
10003219	2016	47	1	178.1	104.8	29.3	124	76	212	141	48	148	105	6.1	2	2	2	1	2	2	2	2	78.78403351	0	NA	88.78630725	0	0	NA	NA	NA	79	0	0	82	0	0	88	0	0	80	0	0	0	2303	2	2	2	1
10003220	2016	50	1	174.9	96	26	104	80	197	73	66	115	110	5.7	1	2	2	2	2	1	2	2	80.57807592	0	NA	80.12142109	0	0	78	0	0	74	0	0	80	0	0	83	0	0	81	0	0	0	2215	2	2	2	1
10003221	2016	34	1	163.1	82	24.5	102	76	185	98	52	114	100	5.5	2	2	2	2	2	2	2	3	71.29225927	0	NA	NA	NA	NA	67	0	0	NA	NA	NA	NA	NA	NA	NA	NA	NA	NA	NA	NA	0	700	1	1	2	2
10003224	2016	40	1	168.2	84	25.7	124	82	224	119	62	139	93	5.4	2	2	2	2	1	2	2	2	63.80128404	0	NA	66.10056629	0	0	60	0	0	67	0	0	63	0	0	59	1	0	63	0	0	1	1786	2	2	2	2
10003227	2016	46	2	153	74.4	21.2	133	87	231	119	67	142	93	5.3	2	2	2	2	2	2	2	1	67.41545371	0	NA	77.37366905	0	0	69	0	0	NA	NA	NA	NA	NA	NA	NA	NA	NA	NA	NA	NA	0	748	2	1	1	2
10003228	2016	36	2	154.1	73	19.5	128	80	214	44	94	93	108	5.3	2	2	2	2	2	1	2	1	83.5269184	0	NA	84.31283885	0	0	84	0	0	82	0	0	89	0	0	79	0	0	86	0	0	0	2198	1	1	1	2
10003229	2016	46	2	151.6	74	22.4	110	64	235	34	88	128	84	5.6	2	2	2	2	2	2	2	3	74.04723335	0	NA	NA	NA	NA	75	0	0	70	0	0	72	0	0	71	0	0	77	0	0	0	2061	2	1	1	2
10003230	2016	26	2	164.2	88.6	27.1	115	69	134	172	43	43	110	5.5	2	2	2	1	2	2	2	2	93.29755367	0	NA	84.89459044	0	0	NA	NA	NA	NA	NA	NA	NA	NA	NA	NA	NA	NA	NA	NA	NA	0	365	1	2	2	2
10003231	2016	34	2	147.1	78	23	118	93	184	47	79	89	89	5.3	2	2	2	2	2	2	2	1	87.90937873	0	NA	85.66828612	0	0	84	0	0	NA	NA	NA	72	0	0	75	0	0	NA	NA	NA	0	2205	1	1	1	2
10003232	2016	39	2	156.4	66.6	17.7	114	70	184	77	61	101	85	5.4	2	2	2	2	2	2	2	3	81.62998836	0	NA	81.03899738	0	0	82	0	0	77	0	0	79	0	0	NA	NA	NA	80	0	0	0	2199	1	1	1	2
10003233	2016	38	2	157.1	80	23.9	111	57	195	59	64	110	90	5.3	2	2	2	2	1	2	2	1	66.23640924	0	NA	63.08527716	1	0	62	0	0	NA	NA	NA	NA	NA	NA	NA	NA	NA	NA	NA	NA	1	365	1	1	1	2
10003234	2016	35	1	165.3	82.4	24.6	127	88	162	108	63	73	110	NA	2	2	2	1	2	2	2	2	89.26346794	0	NA	80.78093021	0	0	73	0	0	NA	NA	NA	84	0	0	75	0	0	85	0	0	0	2194	1	1	2	2
10003236	2016	40	2	155.7	90	29	130	95	251	118	67	160	104	NA	2	2	2	2	2	2	2	3	101.7061683	0	NA	96.90326903	0	0	NA	NA	NA	NA	NA	NA	93	0	0	96	0	0	88	0	0	0	2206	2	2	2	1
10003239	2016	52	1	162.1	83.4	24.8	104	72	235	130	64	142	111	5.5	2	2	2	2	2	2	2	1	71.7868219	0	NA	81.46725065	0	0	NA	NA	NA	NA	NA	NA	NA	NA	NA	NA	NA	NA	NA	NA	NA	0	365	2	1	2	2
10003242	2016	61	1	164	92.6	26.3	142	84	142	171	41	77	109	6.1	2	2	2	2	2	2	2	2	68.57219065	0	NA	75.75387784	0	0	71	0	0	78	0	0	63	0	0	NA	NA	NA	71	0	0	0	2017	2	2	2	1
10003243	2016	62	2	149.9	92.4	30.8	137	81	NA	38	63	66	NA	5.6	1	2	2	2	2	2	2	3	79.58652244	0	NA	NA	NA	NA	80	0	0	NA	NA	NA	NA	NA	NA	79	0	0	NA	NA	NA	0	1806	2	2	2	1
10003244	2016	42	2	155	74.2	20.4	126	81	256	54	100	145	94	5.7	2	2	2	2	1	2	2	3	62.60271612	0	NA	67.71754737	0	0	66	0	0	58	0	1	59	1	0	58	1	0	62	0	0	1	1071	2	1	1	2
10003245	2016	22	2	156.1	83	23.4	123	93	187	37	65	102	99	4.7	2	2	2	2	2	1	2	2	123.3357804	0	NA	NA	0	NA	NA	NA	NA	NA	NA	NA	NA	NA	NA	NA	NA	NA	NA	NA	NA	0	485	1	1	1	2
10003246	2016	48	2	160.2	85	25	114	78	190	73	51	122	96	5.5	2	2	2	2	2	2	2	3	74.36162432	NA	NA	NA	NA	NA	68	0	0	60	0	0	64	0	0	NA	NA	NA	63	0	0	0	2046	2	2	2	2
10003247	2016	38	1	168	84.8	22.3	118	66	199	62	55	128	99	NA	2	2	2	2	2	1	2	2	76.64124171	0	NA	73.39151317	0	0	NA	NA	NA	NA	NA	NA	NA	NA	NA	NA	NA	NA	NA	NA	NA	0	334	1	1	1	2
10003248	2016	44	2	155.9	92	25.1	115	72	206	44	84	110	90	NA	2	2	2	2	1	2	2	2	86.1912441	0	NA	63.99607277	0	0	NA	NA	NA	82	0	0	74	0	1	72	0	0	NA	NA	NA	1	1490	2	2	2	1
10003249	2016	65	1	159.9	95.2	30.4	164	97	178	140	37	120	114	NA	1	2	1	2	2	1	2	2	90.73393843	0	NA	66.21554427	0	0	72	0	0	NA	NA	NA	NA	NA	NA	NA	NA	NA	NA	NA	NA	0	735	3	2	2	1
10003250	2016	59	1	169.1	87.2	23.4	148	80	234	205	59	137	129	6.1	2	2	2	2	2	2	2	1	90.33713174	0	NA	NA	NA	NA	93	0	0	NA	NA	NA	89	0	0	96	0	0	95	0	0	0	2191	2	1	2	1
10003251	2016	42	1	171.8	90	27.1	128	80	241	122	51	157	108	5.6	2	2	2	2	2	1	2	1	78.26865629	0	NA	78.74300393	0	0	NA	NA	NA	NA	NA	NA	NA	NA	NA	NA	NA	NA	NA	NA	NA	0	365	2	2	2	1
10003252	2016	40	1	168.9	80.2	20.8	114	70	187	210	46	105	97	5.2	2	2	2	1	2	2	2	1	100.9972636	0	NA	119.0201963	0	0	NA	NA	NA	NA	NA	NA	NA	NA	NA	NA	NA	NA	NA	NA	NA	0	304	2	1	1	2
10003253	2016	60	1	169.4	108	32.5	130	90	212	143	45	145	144	6.7	1	2	1	2	1	2	2	1	76.47013824	0	NA	72.15235793	0	0	NA	NA	NA	NA	NA	NA	68	0	0	NA	NA	NA	74	0	0	0	2233	2	2	2	1
10003255	2016	60	1	176	87.4	24.6	154	98	227	64	119	72	109	5.1	1	2	2	1	2	1	2	1	80.8839312	0	NA	82.88435571	0	0	NA	NA	NA	82	0	0	72	0	0	NA	NA	NA	NA	NA	NA	0	1477	2	1	2	1
10003257	2016	33	1	171.8	89	27.5	138	88	276	231	43	190	103	NA	NA	NA	NA	NA	NA	NA	NA	NA	88.3641033	0	NA	84.23313721	0	0	NA	NA	NA	NA	NA	NA	NA	NA	NA	NA	NA	NA	NA	NA	NA	0	365	1	2	2	1
10003261	2016	40	2	163.9	67.2	19.4	125	89	194	47	70	115	90	5.3	2	2	2	2	2	2	2	3	93.78583497	0	NA	86.35345802	0	0	92	0	0	NA	NA	NA	90	0	0	92	0	0	90	0	0	0	2235	2	1	1	2
10003263	2016	44	2	164.2	82.6	20.1	112	83	161	45	72	78	91	4.7	2	2	2	2	2	2	2	3	72.62302669	0	NA	77.0277061	0	0	78	0	0	NA	NA	NA	62	0	0	65	0	0	NA	NA	NA	0	2205	2	1	1	2
10003264	2016	37	2	160.4	89.4	26.5	149	103	229	183	35	163	102	5.7	2	2	2	2	2	2	2	3	90.58581015	0	NA	93.35147491	0	0	79	1	0	NA	NA	NA	NA	NA	NA	NA	NA	NA	NA	NA	NA	1	765	1	2	2	2
10003266	2016	54	2	159.5	108.4	30	117	84	235	66	72	139	103	NA	2	2	2	2	2	2	2	2	78.36070232	0	NA	NA	NA	NA	69	0	0	70	0	0	67	0	0	72	0	0	72	0	0	0	2207	2	2	2	1
10003267	2016	41	2	161.1	83.6	25.4	112	70	144	27	83	48	90	5.7	2	2	2	2	1	2	2	3	83.31068266	0	NA	76.00598434	0	0	88	0	0	NA	NA	NA	NA	NA	NA	81	0	0	86	0	1	1	2162	2	2	2	2
10003272	2016	51	1	162.9	87.2	25.6	129	87	174	169	50	101	125	5.8	1	2	2	2	1	2	2	2	74.02659673	0	NA	65.26856154	0	0	71	0	0	53	0	1	56	1	0	56	1	0	65	0	0	1	1176	2	2	2	1
10003273	2016	53	2	160.8	73	18.5	129	88	210	52	80	100	91	NA	2	2	2	2	2	2	2	3	77.39314324	0	NA	68.47755635	0	0	72	0	0	65	0	0	64	0	0	68	0	0	65	0	0	0	2218	2	1	1	2
10003274	2016	36	1	175.1	92	26.3	125	88	171	69	42	112	98	NA	1	2	2	2	2	2	2	3	75.99045224	0	NA	75.09699628	0	0	70	0	0	59	0	1	NA	NA	NA	NA	NA	NA	NA	NA	NA	1	1000	1	2	2	1
10003275	2016	68	2	153.3	87.2	24	127	75	218	56	65	131	92	NA	1	2	2	2	2	2	2	3	61.17787099	0	NA	63.82569816	0	0	NA	NA	NA	NA	NA	NA	60	0	0	NA	NA	NA	NA	NA	NA	0	1464	3	1	1	2
10003277	2016	39	2	156.4	75	19.4	90	46	200	70	72	104	95	5.4	2	2	2	2	2	2	1	3	90.91183025	0	NA	NA	NA	NA	93	0	0	NA	NA	NA	NA	NA	NA	NA	NA	NA	NA	NA	NA	0	818	1	1	1	2
10003279	2016	44	2	165.5	71	19.6	112	70	223	120	75	115	93	5.2	2	2	2	1	2	2	2	2	76.24198321	0	NA	69.93547732	0	0	72	0	0	70	0	0	NA	NA	NA	68	0	0	67	0	0	0	2207	2	1	1	2
10003283	2016	55	1	172.1	86.6	23.4	122	90	255	63	71	168	108	5.3	1	2	2	1	2	1	2	1	86.66473813	0	NA	75.92056154	0	0	NA	NA	NA	77	0	0	79	0	0	NA	NA	0	NA	NA	NA	0	1730	2	1	2	1
10003285	2016	54	1	167.8	84.8	23.2	160	105	226	289	51	120	111	NA	2	2	2	1	2	1	2	1	82.18335517	0	NA	92.17576121	0	0	NA	NA	NA	NA	NA	NA	NA	NA	NA	NA	NA	NA	NA	NA	NA	0	365	2	1	2	2
10003286	2016	40	2	157.1	86.4	27.3	111	59	197	71	75	103	82	NA	2	2	2	2	2	2	2	3	88.58146327	0	NA	NA	NA	NA	NA	NA	NA	78	1	0	69	0	0	86	0	0	79	0	0	1	1123	2	2	2	2
10003287	2016	46	2	157.7	85.2	23.8	137	72	152	78	58	78	98	NA	2	2	2	2	2	2	2	2	67.41545371	0	NA	NA	NA	NA	52	0	1	58	0	1	56	1	0	NA	NA	NA	NA	NA	NA	1	755	2	1	1	2
10003288	2016	45	1	170	92	25.5	108	60	213	128	44	145	102	5.6	2	2	2	2	2	1	2	2	65.06234893	0	NA	63.26764139	0	0	71	0	0	NA	NA	NA	NA	NA	NA	NA	NA	NA	NA	NA	NA	0	806	2	2	2	1
10003289	2016	43	1	177.7	90	22.8	142	84	158	115	51	90	104	5.3	2	2	2	2	2	2	2	2	80.82111732	0	NA	80.28961561	0	0	77	0	0	79	1	0	83	0	0	NA	NA	NA	81	0	0	1	1169	2	1	1	1
10003290	2016	45	1	164.2	90.2	28.6	130	80	212	80	43	153	112	5.6	2	2	2	2	1	2	2	2	73.01102292	0	NA	66.8439268	0	0	64	0	0	NA	NA	NA	NA	NA	NA	NA	NA	NA	NA	NA	NA	0	749	2	2	2	1
10003291	2016	41	1	166.6	120	37.1	138	98	193	122	39	139	109	5.5	1	2	2	2	2	2	2	1	74.98794596	0	NA	76.32470603	0	0	65	1	0	NA	NA	NA	NA	NA	NA	NA	NA	NA	NA	NA	NA	1	749	2	2	2	1
10003292	2016	46	1	177.1	83	23.3	110	60	200	73	57	125	107	5.8	2	2	2	2	2	1	1	2	71.68015719	0	NA	60.2871881	0	0	62	0	0	NA	NA	NA	61	0	0	61	0	0	61	0	0	0	2200	2	1	2	2
10003294	2016	60	1	170.2	84.6	24.8	138	70	225	160	41	150	115	5.6	NA	NA	NA	NA	NA	NA	NA	NA	77.52973208	0	NA	77.16280905	0	0	71	0	0	70	0	0	68	0	0	70	0	0	68	0	0	0	2234	2	1	2	2
10003302	2016	36	1	180.5	87.8	23.6	136	85	211	106	44	153	118	NA	2	2	2	2	1	2	2	2	85.04944407	0	NA	NA	NA	NA	NA	NA	NA	NA	NA	NA	76	0	0	77	0	0	81	0	0	0	2081	1	1	2	1
[truncated: 2,130 more rows]
[truncated: 14 more columns]
